# Supplementary material for: Proteomic signatures of metronidazole-resistant Trichomonas vaginalis reveal novel proteins associated with drug resistance
Source: Parasit Vectors. 2020 Jun 1;13:274. doi: 10.1186/s13071-020-04148-5 (PMC7268490; doi:10.1186/s13071-020-04148-5)
Supplement: Supplementary file 2 — Additional file 2: Table S2. Differentially expressed proteins in the MTZ-R and MTZ-S proteomes treated with or without MTZ. [file 13071_2020_4148_MOESM2_ESM.xlsx]

## Sheet: Table S2
Additional file 2:Table S2. Differntially expressed proteins in the MTZ-R and MTZ-S proteomes treated with or without MTZ.
Gene ID	TrichDB Annotation	MTZ-50143/MTZ-30236	50143/30236
TVAG_465440	ankyrin 2,3/unc44, putative	29.2464	4.62679
TVAG_374870	conserved hypothetical protein	22.3446	6.58383
TVAG_232140	Receptor expression-enhancing protein, putative	11.4621	21.906
TVAG_309660	conserved hypothetical protein	10.5293	1.68161
TVAG_108400	histidinol-phosphate aminotransferase, putative	9.75757	7.73446
TVAG_250610	conserved hypothetical protein	8.98722	5.93798
TVAG_062620	hypothetical protein	8.12662	4.20544
TVAG_313880	conserved hypothetical protein	7.38271	3.16199
TVAG_388330	cation-transporting ATPase, putative	6.71315	2.26974
TVAG_267870	malic enzyme, putative	6.5955	4.68283
TVAG_139450	Involucrin, putative	6.30046	2.75725
TVAG_365110	ribokinase, putative	6.22519	7.79479
TVAG_209040	methyltransferase, putative	6.17823	4.80163
TVAG_254840	60S ribosomal protein L12, putative	6.14597	1.59132
TVAG_587410	conserved hypothetical protein	5.87124	1.87769
TVAG_294220	conserved hypothetical protein	5.6548	1.97212
TVAG_574720	conserved hypothetical protein	5.52496	2.39474
TVAG_488940	conserved hypothetical protein	5.44011	2.82921
TVAG_049830	disulfide oxidoreductase, putative	5.43917	4.87142
TVAG_219180	conserved hypothetical protein	5.11766	3.91875
TVAG_335530	conserved hypothetical protein	5.02811	3.54188
TVAG_026530	conserved hypothetical protein	4.88958	1.24659
TVAG_074660	ariadne RING finger, putative	4.88945	1.66394
TVAG_166480	conserved hypothetical protein	4.75749	2.82384
TVAG_184480	conserved hypothetical protein	4.74329	3.31142
TVAG_090090	Clan MH, family M20, peptidase T-like metallopeptidase	4.70992	5.19956
TVAG_238130	conserved hypothetical protein	4.68527	2.48665
TVAG_117910	alcohol dehydrogenase, putative	4.24534	3.74536
TVAG_464410	AMP dependent ligase/synthetase, putative	4.153	2.19112
TVAG_387920	cysteine synthase, putative	4.05672	1.97837
TVAG_368890	cysteine synthase, putative	3.98724	2.55659
TVAG_281590	conserved hypothetical protein	3.97309	6.46589
TVAG_361130	glycerol-3-phosphate dehydrogenase, putative	3.93005	3.91663
TVAG_495880	malate dehydrogenase, putative	3.78539	1.70527
TVAG_268070	leucine-rich repeat protein, BspA family	3.70265	2.98731
TVAG_367130	Clan MA, family M8, leishmanolysin-like metallopeptidase	3.61123	6.08812
TVAG_462360	2-hydroxyacid dehydrogenase, putative	3.58829	3.94011
TVAG_250600	conserved hypothetical protein	3.50443	4.39603
TVAG_281070	phosphofructokinase, putative	3.50089	3.73556
TVAG_054830	phosphoglucomutase, putative	3.43472	3.41626
TVAG_478320	glucosamine-fructose-6-phosphate aminotransferase, putative	3.42911	1.83292
TVAG_144070	conserved hypothetical protein	3.3974	4.90974
TVAG_213720	inosine-uridine preferring nucleoside hydrolase, putative	3.26165	2.56134
TVAG_112100	conserved hypothetical protein	3.23403	1.07519
TVAG_451750	protein disulfide isomerase, putative	3.21757	2.06308
TVAG_485580	synaptotagmin 1,2, putative	3.19185	2.47979
TVAG_456910	Rabx32 protein, putative	3.1792	2.55303
TVAG_135190	cytidine deaminase, putative	3.11377	4.61921
TVAG_379830	deoxyuridine 5'-triphosphate nucleotidohydrolase, putative	3.10096	1.46645
TVAG_100980	mtm1, mtmr1,2, putative	3.07192	0.699732
TVAG_347420	DNAj/HSP40, putative	3.06874	2.30395
TVAG_350190	Clan PB, family C69, PipD-like cysteine peptidase	3.05376	3.34464
TVAG_383560	chaperone protein DNAj, putative	3.04411	1.43344
TVAG_237690	villin 1-4, putative	3.03775	3.08652
TVAG_468280	conserved hypothetical protein	3.02221	1.92504
TVAG_431780	aspartate aminotransferase, putative	3.00251	2.38237
TVAG_411870	aldo-keto reductase, putative	2.98864	3.30778
TVAG_260390	vab10 spectraplakin, putative	2.9873	1.42805
TVAG_486100	conserved hypothetical protein	2.98657	1.46011
TVAG_400860	Clan MA, family M8, leishmanolysin-like metallopeptidase	2.98472	1.68794
TVAG_265530	conserved hypothetical protein	2.98052	1.89844
TVAG_393390	conserved hypothetical protein	2.97137	2.36836
TVAG_410260	Clan CA, family C1, cathepsin L-like cysteine peptidase	2.96775	1.57709
TVAG_024800	protein transport protein sec7, putative	2.9355	2.06237
TVAG_462280	nicotinate phosphoribosyltransferase, putative	2.91751	1.82882
TVAG_102150	conserved hypothetical protein	2.91557	1.77406
TVAG_050340	conserved hypothetical protein	2.90905	2.09573
TVAG_213390	conserved hypothetical protein	2.90429	1.67183
TVAG_150540	RAB-2,4	2.88633	1.35977
TVAG_069800	conserved hypothetical protein	2.87955	1.12386
TVAG_016710	ankyrin repeat-containing protein, putative	2.87411	1.99346
TVAG_461620	oxidoreductases, putative	2.81568	1.31231
TVAG_101330	hypothetical protein	2.81165	1.69447
TVAG_402160	guanine nucleotide exchange factor, putative	2.79154	2.08125
TVAG_345110	conserved hypothetical protein	2.75924	1.13645
TVAG_201990	ubiquitin protein ligase E3a, putative	2.75697	1.94884
TVAG_214040	hypothetical protein	2.73008	1.47933
TVAG_369980	conserved hypothetical protein	2.72748	1.73564
TVAG_444970	conserved hypothetical protein	2.71878	2.20663
TVAG_251250	conserved hypothetical protein	2.70011	2.06349
TVAG_360920	conserved hypothetical protein	2.69881	1.81065
TVAG_576970	conserved hypothetical protein	2.65674	1.79156
TVAG_309120	ubiquitin-protein ligase, putative	2.63853	0.709943
TVAG_159370	60S ribosomal protein L7, putative	2.5665	2.59411
TVAG_057000	Clan CA, family C1, papain-like cysteine peptidase	2.55247	1.40415
TVAG_089010	eukaryotic translation initiation factor 4E type, putative	2.55247	1.35882
TVAG_485570	synaptotagmin, putative	2.55229	2.77428
TVAG_199040	conserved hypothetical protein	2.53716	1.48223
TVAG_473150	pelota, putative	2.53282	1.25263
TVAG_173650	calcium binding protein, putative	2.53233	1.09429
TVAG_182350	hypothetical protein	2.52801	1.79647
TVAG_430210	aspartate aminotransferase, putative	2.5251	1.42598
TVAG_317610	Clan ME, family M16, insulinase-like metallopeptidase	2.51358	1.61104
TVAG_129510	hypothetical protein	2.49695	1.17128
TVAG_377810	adaptin, alpha/gamma/epsilon, putative	2.48862	1.62386
TVAG_035360	Clusterin-associated protein, putative	2.48698	2.47439
TVAG_038810	peptidyl-prolyl cis-trans isomerase D, ppid, putative	2.47371	2.13427
TVAG_335250	conserved hypothetical protein	2.46786	2.14716
TVAG_308070	myo inositol monophosphatase, putative	2.46271	0.85545
TVAG_097900	host cell factor C1, putative	2.45683	2.37202
TVAG_091820	modulator of drug activity B, putative	2.44878	0.95877
TVAG_170020	1-acyl-sn-glycerol-3-phosphate acyltransferase eta, putative	2.4468	1.57236
TVAG_206430	Intracellular protein transport protein USO1, putative	2.44379	1.21418
TVAG_431770	Clan CA, family C19, ubiquitin hydrolase-like cysteine peptidase	2.40418	1.57307
TVAG_386080	Clan MG, familly M24, aminopeptidase P-like metallopeptidase	2.39672	1.41629
TVAG_203630	Legumin B [Contains: Legumin B alpha chain (Legumin B acidic chain)	2.3949	1.12367
TVAG_514800	conserved hypothetical protein	2.39253	1.66992
TVAG_389560	conserved hypothetical protein	2.38824	1.18444
TVAG_087590	Clan ME, family M16, insulinase-like metallopeptidase	2.38718	1.80239
TVAG_411910	conserved hypothetical protein	2.38293	1.89684
TVAG_259330	conserved hypothetical protein	2.38287	1.20108
TVAG_007830	aldo/keto reductase, putative	2.3748	1.45199
TVAG_483080	fetal globin-inducing factor, putative	2.37163	1.25298
TVAG_216880	conserved hypothetical protein	2.36666	1.90472
TVAG_193760	nuclear anchorage protein, putative	2.36275	1.30806
TVAG_336940	glucokinase, putative	2.36076	2.33753
TVAG_038690	synaptotagmin 1,2, putative	2.35674	1.59642
TVAG_170240	conserved hypothetical protein	2.35208	1.21278
TVAG_127050	conserved hypothetical protein	2.35193	1.44992
TVAG_292690	myo-inositol-1 phosphate synthase, putative	2.34943	2.05933
TVAG_455100	heat shock protein 70kD, putative	2.34736	1.33216
TVAG_466780	conserved hypothetical protein	2.33654	1.72598
TVAG_350540	alkyl hydroperoxide reductase, subunit C, putative	2.33353	1.14505
TVAG_119570	conserved hypothetical protein	2.33293	2.04279
TVAG_468230	dihydropyrimidine dehydrogenase, putative	2.32824	2.50965
TVAG_268160	ankyrin repeat and FYVE domain containing protein, putative	2.32627	1.99752
TVAG_437410	phosphoenolpyruvate-protein phosphotransferase, putative	2.32311	1.66923
TVAG_012540	conserved hypothetical protein	2.31941	2.94554
TVAG_359720	conserved hypothetical protein	2.31529	1.67424
TVAG_532720	neurobeachin-like protein, putative	2.31458	1.15417
TVAG_492770	M protein, serotype 6 precursor, putative	2.30987	1.11898
TVAG_390140	conserved hypothetical protein	2.30985	1.07654
TVAG_139050	conserved hypothetical protein	2.30382	1.36809
TVAG_026360	GTPase_rho, putative	2.29391	0.618826
TVAG_007320	butyrate induced transcript, putative	2.28946	2.01463
TVAG_193000	malate and lactate dehydrogenase, putative	2.27715	1.11068
TVAG_084770	conserved hypothetical protein	2.27374	2.27643
TVAG_475180	conserved hypothetical protein	2.27313	1.59651
TVAG_098000	conserved hypothetical protein	2.26572	1.87721
TVAG_478810	axoneme-associated protein mst101, putative	2.2651	1.32542
TVAG_027760	conserved hypothetical protein	2.26262	0.526878
TVAG_205640	conserved hypothetical protein	2.25839	1.55598
TVAG_337660	conserved hypothetical protein	2.2578	0.852664
TVAG_451800	conserved hypothetical protein	2.25496	1.48501
TVAG_430200	oligosaccharyl transferase, putative	2.25221	1.13793
TVAG_059980	conserved hypothetical protein	2.25041	4.23486
TVAG_412650	conserved hypothetical protein	2.24877	1.13236
TVAG_591330	synaptotagmin, putative	2.24014	1.95609
TVAG_108550	Clan CF, family C15, pyroglutamyl peptidase I-like cysteine peptidase	2.23956	2.3415
TVAG_202090	Clan CA, family C1, cathepsin L-like cysteine peptidase	2.22518	2.0522
TVAG_494120	cell cycle protein mesj, putative	2.22356	0.896611
TVAG_212230	conserved hypothetical protein	2.22235	2.83299
TVAG_466790	pyruvate-flavodoxin oxidoreductase, putative	2.21586	3.23335
TVAG_247240	leucine-rich repeat protein, BspA family	2.21494	1.57915
TVAG_300170	conserved hypothetical protein	2.21315	1.37701
TVAG_319610	conserved hypothetical protein	2.21295	0.830979
TVAG_051520	conserved hypothetical protein	2.20259	1.44515
TVAG_150190	conserved hypothetical protein	2.19122	0.989904
TVAG_009160	centrin, putative	2.19005	1.59295
TVAG_120890	conserved hypothetical protein	2.18994	0.918834
TVAG_438940	hydroxymethylglutaryl-CoA synthase, putative	2.18969	1.36991
TVAG_199400	conserved hypothetical protein	2.18746	2.94802
TVAG_026740	branched-chain amino acid aminotransferase, putative	2.18733	1.51276
TVAG_203910	myosin-2 heavy chain, non muscle, putative	2.18384	1.72399
TVAG_RG_DS113183_26	hypothetical protein	2.16971	1.56371
TVAG_063450	conserved hypothetical protein	2.16715	1.56424
TVAG_183300	aminotransferase class V, putative	2.16709	1.92971
TVAG_247460	beta chain spectrin, putative	2.16571	1.37132
TVAG_240680	leucine-rich repeat protein, BspA family	2.16434	0.476076
TVAG_149040	TKL family protein kinase	2.16079	1.57369
TVAG_497970	sporulation-specific protein, putative	2.16033	1.09429
TVAG_108190	conserved hypothetical protein	2.15981	0.884251
TVAG_452810	conserved hypothetical protein	2.15429	1.25661
TVAG_143780	60S acidic ribosomal protein P1, putative	2.15375	1.45484
TVAG_210010	conserved hypothetical protein	2.15327	2.10586
TVAG_024690	isoleucyl tRNA synthetase, putative	2.15302	1.69657
TVAG_283620	hypothetical protein	2.15069	1.63713
TVAG_317020	Clan MG, familly M24, aminopeptidase P-like metallopeptidase	2.14999	1.35722
TVAG_394260	conserved hypothetical protein	2.14589	6.54503
TVAG_140950	fk506-binding protein, putative	2.14325	1.39213
TVAG_290080	breast cancer suppressor candidate 1,bcsc-1, putative	2.14106	1.95095
TVAG_119020	conserved hypothetical protein	2.13954	1.87702
TVAG_216280	leucine-rich repeat protein, BspA family	2.13743	1.98247
TVAG_429740	conserved hypothetical protein	2.1369	1.66775
TVAG_097610	conserved hypothetical protein	2.12976	1.44126
TVAG_377380	conserved hypothetical protein	2.12789	2.11849
TVAG_414870	conserved hypothetical protein	2.12314	2.54582
TVAG_498400	ribosome biogenesis protein brix, putative	2.11889	0.659382
TVAG_465160	conserved hypothetical protein	2.11318	1.71049
TVAG_475160	HSP90 co-chaperone, putative	2.1085	1.781
TVAG_303670	conserved hypothetical protein	2.10302	2.68012
TVAG_110500	hypothetical protein	2.10167	1.21589
TVAG_034620	cingulin, putative	2.0976	3.0503
TVAG_061970	conserved hypothetical protein	2.09677
TVAG_007510	conserved hypothetical protein	2.09588	1.46294
TVAG_013720	conserved hypothetical protein	2.09384	1.70659
TVAG_043500	enolase, putative	2.08899	2.9837
TVAG_239310	bollus pemphigoid antigen, putative	2.08719	1.95853
TVAG_051210	conserved hypothetical protein	2.08599	1.05755
TVAG_312130	ubiquitin-conjugating enzyme E2, putative	2.08295	1.25064
TVAG_407150	arp2/3 complex 16 kD subunit, putative	2.0822	1.99534
TVAG_489130	conserved hypothetical protein	2.07708	0.818251
TVAG_351320	purine nucleoside phosphorylase, putative	2.07505	1.38792
TVAG_337260	ran-binding protein, putative	2.07368	1.44775
TVAG_459200	conserved hypothetical protein	2.07033	1.03847
TVAG_077880	conserved hypothetical protein	2.06963	1.72079
TVAG_393280	deoxyribose-phosphate aldolase, putative	2.06736	1.47164
TVAG_144410	trichohyalin, putative	2.06711	1.21845
TVAG_413000	calmodulin, putative	2.0666	1.54088
TVAG_440230	synaptotagmin 1,2, putative	2.06336	1.40416
TVAG_214110	cortactin-binding protein, putative	2.0633	1.39656
TVAG_406440	conserved hypothetical protein	2.06095	0.946447
TVAG_036210	nascent polypeptide associated complex alpha subunit, putative	2.04934	1.25752
TVAG_283680	hypothetical protein	2.04834	1.29058
TVAG_187910	tRNA-nucleotidyltransferase, putative	2.04696	0.840513
TVAG_473830	conserved hypothetical protein	2.03885	1.27909
TVAG_495400	GTP-binding protein-animal, putative	2.0315	2.30057
TVAG_139770	conserved hypothetical protein	2.02447	1.01236
TVAG_332600	DNA repair protein Rad50	2.02277	1.34511
TVAG_319300	profilin	2.01935	1.67231
TVAG_226530	conserved hypothetical protein	2.01848	1.34183
TVAG_482440	conserved hypothetical protein	2.01831	1.07606
TVAG_198110	pyruvate-flavodoxin oxidoreductase, putative	2.01682	2.4821
TVAG_339760	protein phosphatase 2C delta isoform, putative	2.00544	0.985088
TVAG_316930	conserved hypothetical protein	2.00538	2.61494
TVAG_358850	phospholipase A-2-activating protein, putative	2.00373	1.77589
TVAG_391930	RAB, putative	2.00322	1.0634
TVAG_230120	guanine nucleotide exchange factor, putative	2.00183	1.10792
TVAG_434050	60S ribosomal protein L7, putative	1.99461	0.920391
TVAG_109490	116 kD U5 small nuclear ribonucleoprotein component, putative	1.99413	0.889546
TVAG_485290	zinc phosphodiesterase, putative	1.99351	0.81645
TVAG_306690	TKL family protein kinase	1.9891	0.925723
TVAG_369470	ubiquitin-activating enzyme E1, putative	1.98864	1.12791
TVAG_011550	conserved hypothetical protein	1.98734
TVAG_221720	conserved hypothetical protein	1.9837	1.25176
TVAG_177180	WD-repeat protein, putative	1.98084	2.07911
TVAG_453180	amylase, putative	1.97528	1.54239
TVAG_402650	conserved hypothetical protein	1.97513	2.44349
TVAG_441560	conserved hypothetical protein	1.97186	1.3278
TVAG_064670	carbon catabolite repressor protein, putative	1.97006	0.658378
TVAG_312100	FUS-interacting serine-arginine-rich protein, putative	1.96963	1.62242
TVAG_287560	conserved hypothetical protein	1.96343	1.28277
TVAG_088470	conserved hypothetical protein	1.96269	1.49641
TVAG_270930	conserved hypothetical protein	1.9576	1.04467
TVAG_051860	G-protein beta WD-40 repeats containing protein, putative	1.95742	1.2312
TVAG_401220	protein disulfide isomerase, putative	1.95737	2.1486
TVAG_326690	conserved hypothetical protein	1.95601	2.4178
TVAG_114870	Clan SC, family S28, unassigned serine peptidase	1.95224	1.3894
TVAG_174220	conserved hypothetical protein	1.94924	1.36917
TVAG_154520	conserved hypothetical protein	1.94663	0.796383
TVAG_272750	conserved hypothetical protein	1.94605	2.27661
TVAG_051720	conserved hypothetical protein	1.94541	1.09706
TVAG_088220	aspartate aminotransferase, putative	1.94353	0.856021
TVAG_198590	homo sapiens cgi-128 protein, putative	1.93809	0.960214
TVAG_459130	profilin	1.93787	1.66691
TVAG_094810	conserved hypothetical protein	1.93663	1.39544
TVAG_203900	paramyosin, putative	1.93414	1.07585
TVAG_163330	hypothetical protein	1.92921	1.45443
TVAG_077030	hypothetical protein	1.92759	1.02366
TVAG_177140	AGC family protein kinase	1.92627	1.02243
TVAG_025610	Clan CA, family C19, ubiquitin hydrolase-like cysteine peptidase	1.9251	1.45609
TVAG_369480	ubiquitin-activating enzyme E1, putative	1.91642	1.09719
TVAG_531550	conserved hypothetical protein	1.9146	1.50836
TVAG_387720	ankyrin repeat-rich membrane-spanning protein, putative	1.91368	0.83923
TVAG_059750	conserved hypothetical protein	1.91129	1.08817
TVAG_045020	protein NUF1, putative	1.91068	1.57775
TVAG_154680	conserved hypothetical protein	1.90885	2.74499
TVAG_301380	GTP-binding protein alpha subunit, gna, putative	1.90868	0.859736
TVAG_056190	Clan MH, family M20, peptidase T-like metallopeptidase	1.9072	1.63343
TVAG_377940	hypothetical protein	1.90412	0.709635
TVAG_351930	ribonucleic acid binding protein S1, putative	1.89967	1.15219
TVAG_009460	malic enzyme, putative	1.89857	2.64265
TVAG_028730	Rabx39 protein, putative	1.8978	2.34378
TVAG_120660	conserved hypothetical protein	1.89751	1.08432
TVAG_342970	ligatin translation initiation factor, putative	1.8957	0.724952
TVAG_353270	geranylgeranyl diphosphate synthase, putative	1.89162	1.08163
TVAG_261280	GTP-binding protein ypt11, putative	1.89111	1.20016
TVAG_139300	phosphoenolpyruvate carboxykinase, putative	1.88992	1.10737
TVAG_454490	purine nucleoside phosphorylase, putative	1.88724	1.50889
TVAG_205920	alpha-amylase, putative	1.88507	1.24335
TVAG_063260	hypothetical protein	1.88147	2.42151
TVAG_046480	GRIP1-associated protein, putative	1.87958	1.51276
TVAG_290500	guanylate cyclase, putative	1.87922	1.22299
TVAG_475140	RAC GTPase, putative	1.87545	1.6462
TVAG_297650	grpe protein, putative	1.87515	1.44421
TVAG_398430	conserved hypothetical protein	1.87112	1.36256
TVAG_352310	DNA-directed RNA polymerase subunit rpb6, putative	1.87051	0.850027
TVAG_154750	D-3-phosphoglycerate dehydrogenase, putative	1.86799	1.48027
TVAG_431080	conserved hypothetical protein	1.86536	1.4293
TVAG_332580	conserved hypothetical protein	1.86507	0.987359
TVAG_484750	conserved hypothetical protein	1.86331	1.49373
TVAG_192010	conserved hypothetical protein	1.86235	1.26267
TVAG_102160	aldo-keto reductase, putative	1.86098	1.64498
TVAG_201980	Rab15, 13, 10, 1, 35, 5, and, putative	1.858	1.41213
TVAG_437420	AP-3 complex subunit beta-1, putative	1.8529	1.00502
TVAG_056090	conserved hypothetical protein	1.85183	0.741279
TVAG_298190	protein phosphatase-1, putative	1.84916	0.865976
TVAG_263240	conserved hypothetical protein	1.84537	1.55158
TVAG_137270	conserved hypothetical protein	1.84291	1.03067
TVAG_482030	conserved hypothetical protein	1.84214	1.25367
TVAG_189970	conserved hypothetical protein	1.84183	1.35445
TVAG_329890	conserved hypothetical protein	1.84157	1.11674
TVAG_289370	conserved hypothetical protein	1.84017	1.2907
TVAG_333620	WD-repeatcontaining protein, putative	1.83928	1.5022
TVAG_193690	conserved hypothetical protein	1.83919	0.893871
TVAG_212020	transketolase, putative	1.83919	1.69124
TVAG_048970	conserved hypothetical protein	1.83862	1.19962
TVAG_073700	Rho/RAC guanine nucleotide exchange factor, putative	1.83709	1.25346
TVAG_091610	snare proteins, putative	1.83658	1.43656
TVAG_238650	calmodulin, putative	1.83485	1.27541
TVAG_242620	ankyrin, putative	1.83004	1.61153
TVAG_261950	conserved hypothetical protein	1.8278	1.16005
TVAG_475920	myosin heavy chain, skeletal muscle, adult, putative	1.82543	1.33795
TVAG_166930	conserved hypothetical protein	1.82506	1.18938
TVAG_512100	conserved hypothetical protein	1.82352	1.19633
TVAG_360420	conserved hypothetical protein	1.82267	0.815377
TVAG_159390	ankyrin repeat-containing protein, putative	1.82073	1.36162
TVAG_402150	bsu-protein phosphatase, putative	1.82032	1.17136
TVAG_083250	conserved hypothetical protein	1.81867	0.641272
TVAG_231350	heat shock protein, putative	1.81808	1.13199
TVAG_337450	conserved hypothetical protein	1.81505	1.10221
TVAG_438850	conserved hypothetical protein	1.81491	1.01217
TVAG_290200	conserved hypothetical protein	1.81475	1.0028
TVAG_039980	superoxide dismutase, putative	1.81467	2.10435
TVAG_094040	taf5, putative	1.81415	1.04781
TVAG_499570	AGC family protein kinase	1.81117	1.49848
TVAG_379970	cell division cycle, putative	1.80905	1.05405
TVAG_344050	conserved hypothetical protein	1.80877	1.28451
TVAG_434970	actin, putative	1.80511	1.54872
TVAG_157210	conserved hypothetical protein	1.80391	1.09699
TVAG_077930	dynein intermediate chain 2, ciliary, putative	1.80234	1.04997
TVAG_189760	conserved hypothetical protein	1.79848	0.853675
TVAG_216170	conserved hypothetical protein	1.79823	1.26907
TVAG_000220	saposin, putative	1.7981	1.20969
TVAG_006830	TPR repeat-containing protein ZK328.7, putative	1.79768	1.36952
TVAG_086280	kelch repeat domain, putative	1.79665	0.90821
TVAG_274140	G-protein beta WD-40 repeats containing protein, putative	1.79661	1.39516
TVAG_538040	conserved hypothetical protein	1.79588	1.41698
TVAG_062540	TKL family protein kinase	1.79519	1.25418
TVAG_190450	kakapo, putative	1.79442	1.64842
TVAG_183050	hypothetical protein	1.79395	1.06885
TVAG_010250	40S ribosomal protein S12, putative	1.79349	1.79649
TVAG_177890	conserved hypothetical protein	1.79238	0.980757
TVAG_154700	conserved hypothetical protein	1.79208	0.736306
TVAG_355100	conserved hypothetical protein	1.7905	0.585285
TVAG_256860	conserved hypothetical protein	1.78914	1.40406
TVAG_000530	conserved hypothetical protein	1.78861	0.929616
TVAG_069450	copine, putative	1.78611	1.24815
TVAG_436310	conserved hypothetical protein	1.78579	1.11503
TVAG_071040	conserved hypothetical protein	1.78531	0.855591
TVAG_321750	conserved hypothetical protein	1.78478	1.08089
TVAG_305110	Clan CD, family C13, legumain-like cysteine peptidase	1.78278	1.16381
TVAG_027670	conserved hypothetical protein	1.78165	0.855537
TVAG_384680	conserved hypothetical protein	1.77797	1.41838
TVAG_158310	conserved hypothetical protein	1.77741	1.15707
TVAG_036970	conserved hypothetical protein	1.77713	1.00629
TVAG_440110	conserved hypothetical protein	1.7754	1.15677
TVAG_070930	arp2/3 complex 21 kD subunit, putative	1.77511	1.43018
TVAG_320210	conserved hypothetical protein	1.77426	1.11453
TVAG_190580	Clan MG, familly M24, aminopeptidase P-like metallopeptidase	1.77356	1.23288
TVAG_435990	conserved hypothetical protein	1.77343	1.21022
TVAG_438860	conserved hypothetical protein	1.77151	1.25784
TVAG_323330	tRNA-dihydrouridine synthase, putative	1.77147	1.2261
TVAG_214720	conserved hypothetical protein	1.77132	2.11405
TVAG_216960	conserved hypothetical protein	1.77122	1.11738
TVAG_249380	axoneme-associated protein mst101, putative	1.76965	0.804686
TVAG_018180	diacylglycerol pyrophosphate phosphatase, putative	1.76671	1.10534
TVAG_473130	conserved hypothetical protein	1.76578	0.917469
TVAG_551850	conserved hypothetical protein	1.76442	1.57769
TVAG_286470	Intracellular protein transport protein USO1, putative	1.76396	1.18827
TVAG_409800	RAB, putative	1.76328	1.04446
TVAG_358360	myo-inositol-1 phosphate synthase, putative	1.76191	1.556
TVAG_041310	ornithine carbamoyltransferase, putative	1.76173	1.08595
TVAG_148890	conserved hypothetical protein	1.7613	0.916323
TVAG_309050	ribosomal RNA methyltransferase, putative	1.76014	1.18688
TVAG_098295	nuclease Mre11	1.7581	1.17721
TVAG_093410	vacuolar membrane protein pep11, putative	1.75572	1.21947
TVAG_319800	conserved hypothetical protein	1.75324	0.997817
TVAG_225670	conserved hypothetical protein	1.7517	1.05696
TVAG_413130	conserved hypothetical protein	1.75145	0.942109
TVAG_211610	conserved hypothetical protein	1.75054	1.26718
TVAG_414170	conserved hypothetical protein	1.74883	1.57774
TVAG_109520	conserved hypothetical protein	1.74869	0.946846
TVAG_212690	conserved hypothetical protein	1.7483	1.58135
TVAG_407250	adenylyl cyclase-associated protein, putative	1.7475	1.63052
TVAG_222920	purine nucleoside phosphorylase I, putative	1.74747	1.49473
TVAG_324540	CMGC family protein kinase	1.74594	1.16884
TVAG_198300	hypothetical protein	1.74565	1.20883
TVAG_237030	neurobeachin-like protein, putative	1.74562	1.00993
TVAG_021520	conserved hypothetical protein	1.74473	1.40748
TVAG_484090	conserved hypothetical protein	1.74407	1.52482
TVAG_003950	conserved hypothetical protein	1.743	1.2793
TVAG_083290	arp2/3 complex 21 kD subunit, putative	1.7426	1.04524
TVAG_405170	twinfilin, putative	1.74177	1.42689
TVAG_452020	conserved hypothetical protein	1.74068	1.27312
TVAG_476160	Clan MG, familly M24, aminopeptidase P-like metallopeptidase	1.74036	1.10784
TVAG_228160	coactosin, putative	1.73944	1.27827
TVAG_402260	coactosin, putative	1.73892	0.968995
TVAG_058010	AP-3 complex subunit delta, putative	1.73863	1.25107
TVAG_336920	conserved hypothetical protein	1.73652	0.970126
TVAG_342370	conserved hypothetical protein	1.73582	1.00388
TVAG_370490	Clan MH, family M20, peptidase T-like metallopeptidase	1.73524	1.27971
TVAG_035500	chromodomain helicase DNA binding protein, putative	1.7342	1.09034
TVAG_072120	conserved hypothetical protein	1.73352	1.14073
TVAG_154760	bap28, putative	1.7327	0.881751
TVAG_456670	homeobox-containing protein wariai, putative	1.73253	1.41698
TVAG_148910	conserved hypothetical protein	1.73225	1.18946
TVAG_426660	Clan CD, family C13, legumain-like cysteine peptidase	1.73173	1.16789
TVAG_074950	conserved hypothetical protein	1.73019	0.890467
TVAG_399970	Clan CA, family C19, ubiquitin hydrolase-like cysteine peptidase	1.72917	1.56368
TVAG_214120	ATP-dependent RNA helicase, putative	1.72806	0.937847
TVAG_556880	gap1, putative	1.72764	1.09472
TVAG_481370	AMP dependent ligase/synthetase, putative	1.72727	1.22943
TVAG_405380	long-chain-fatty-acid CoA ligase, putative	1.72675	1.17271
TVAG_430480	conserved hypothetical protein	1.72671	1.46847
TVAG_419590	ornithine cyclodeaminase, putative	1.72623	1.4768
TVAG_447670	cohesin subunit Pds5	1.72596	1.13473
TVAG_482020	Rho-gap 92B, putative	1.72569	1.57876
TVAG_082990	hypothetical protein	1.72533	1.88782
TVAG_290550	conserved hypothetical protein	1.72245	0.967299
TVAG_183790	malic enzyme, putative	1.72202	1.73093
TVAG_091430	conserved hypothetical protein	1.72104	1.46861
TVAG_286410	breast cancer suppressor candidate 1,bcsc-1, putative	1.72101	1.23695
TVAG_439760	axoneme-associated protein mst101, putative	1.71928	1.05966
TVAG_045690	conserved hypothetical protein	1.71749	1.07165
TVAG_328110	RAB-18, putative	1.71719	1.47207
TVAG_157760	conserved hypothetical protein	1.71653	0.899603
TVAG_100830	histone H1, early embryonic, putative	1.71534	1.29714
TVAG_582370	conserved hypothetical protein	1.71492	0.749412
TVAG_298130	conserved hypothetical protein	1.71222	1.23629
TVAG_057360	uridine cytidine kinase I, putative	1.71171	1.26615
TVAG_388070	45.8 kD protein in shm1-mrpl37 intergenic region, putative	1.71035	0.661372
TVAG_061760	osm-1, putative	1.7103	1.18113
TVAG_457790	Intracellular protein transport protein USO1, putative	1.71014	1.27735
TVAG_398720	conserved hypothetical protein	1.71002	1.19622
TVAG_245740	conserved hypothetical protein	1.70828	1.52172
TVAG_492970	conserved hypothetical protein	1.70763	1.15733
TVAG_475640	ankyrin repeat-containing protein, putative	1.70709	1.05148
TVAG_479620	conserved hypothetical protein	1.70628	1.26073
TVAG_120530	1-acyl-sn-glycerol-3-phosphate acyltransferase eta, putative	1.70517	1.02742
TVAG_051100	conserved hypothetical protein	1.70432	1.2917
TVAG_218200	small GTPase rabh, putative	1.70261	1.03411
TVAG_024790	septum-promoting GTP-binding protein, putative	1.70221	1.45584
TVAG_182150	conserved hypothetical protein	1.70074	0.874973
TVAG_298420	protein phosphatase-5, putative	1.70037	1.56047
TVAG_143800	conserved hypothetical protein	1.7001	1.62479
TVAG_172100	conserved hypothetical protein	1.6995	1.03248
TVAG_074040	WD-repeat protein, putative	1.69853	0.785578
TVAG_234440	ubiquitin-protein ligase E3a, putative	1.69836	0.827269
TVAG_478700	conserved hypothetical protein	1.69795	0.857398
TVAG_267310	arm-domain protein, putative	1.69781	1.20353
TVAG_119970	conserved hypothetical protein	1.69776	1.1917
TVAG_040090	cysteine synthase, putative	1.69661	1.81037
TVAG_277930	conserved hypothetical protein	1.69526	1.36309
TVAG_039010	queuine tRNA-ribosyltransferase, putative	1.69325	1.02958
TVAG_436860	conserved hypothetical protein	1.69322	1.22294
TVAG_296200	conserved hypothetical protein	1.69188	1.15013
TVAG_183040	hypothetical protein	1.69026	1.08238
TVAG_287810	conserved hypothetical protein	1.68884	1.18276
TVAG_409860	conserved hypothetical protein	1.68772	1.29868
TVAG_247510	hypothetical protein	1.6877	1.23354
TVAG_120340	superoxide dismutase [mn], putative	1.68571	1.43931
TVAG_339270	conserved hypothetical protein	1.68558	1.01459
TVAG_482210	conserved hypothetical protein	1.68483	1.30475
TVAG_237760	axonemal dynein intermediate chain, putative	1.68411	1.1207
TVAG_337250	HIV-1 rev binding protein, hrbl, putative	1.68261	1.56206
TVAG_476000	zinc phosphodiesterase, putative	1.68257	0.78827
TVAG_147070	chaperonin containing t-complex protein 1, delta subunit, tcpd, putative	1.68253	1.71272
TVAG_320780	malic enzyme, putative	1.68251	2.70574
TVAG_344790	O-linked N-acetylglucosamine transferase, ogt, putative	1.68123	1.07503
TVAG_066610	WD-repeat protein, putative	1.67845	0.928348
TVAG_160930	Periplasmic [Fe] hydrogenase, putative	1.67834	0.973936
TVAG_193230	DEAD box ATP-dependent RNA helicase, putative	1.67754	1.10416
TVAG_134510	RAB-18, putative	1.67751	1.07692
TVAG_351660	diaminopimelate decarboxylase, putative	1.67709	1.18913
TVAG_122290	conserved hypothetical protein	1.67593	1.02248
TVAG_122450	calcineurin B, putative	1.67515	0.977403
TVAG_062470	ankyrin repeat-containing protein, putative	1.6751	0.828552
TVAG_211540	conserved hypothetical protein	1.67359	1.18908
TVAG_150040	conserved hypothetical protein	1.67358	1.72451
TVAG_282030	ribosomal protein l7ae, putative	1.67356	1.05875
TVAG_227620	conserved hypothetical protein	1.6735	1.03567
TVAG_035180	arp2/3 complex subunit, putative	1.66935	1.16816
TVAG_029680	conserved hypothetical protein	1.66732	0.949626
TVAG_101480	RAB, putative	1.66635	0.851128
TVAG_440900	conserved hypothetical protein	1.66517	1.00342
TVAG_415630	conserved hypothetical protein	1.66452	2.09828
TVAG_056730	Clan CA, family C19, ubiquitin hydrolase-like cysteine peptidase	1.66372	0.83252
TVAG_354260	actin, putative	1.66325	1.28165
TVAG_437150	conserved hypothetical protein	1.6629	0.909441
TVAG_146890	bsu-protein phosphatase, putative	1.66105	1.46712
TVAG_187170	conserved hypothetical protein	1.66005	1.21241
TVAG_499750	conserved hypothetical protein	1.65988	0.892626
TVAG_203590	threonine dehydratase/deaminase, putative	1.65933	1.37196
TVAG_203620	rubisco subunit binding-protein alpha subunit, ruba, putative	1.65891	1.31185
TVAG_079750	conserved hypothetical protein	1.65757	1.23216
TVAG_028070	conserved hypothetical protein	1.65738	1.00213
TVAG_595020	Clan MA, family M8, leishmanolysin-like metallopeptidase	1.65725	0.82549
TVAG_197820	translation initiation inhibitor, putative	1.65706	1.57259
TVAG_328480	conserved hypothetical protein	1.65691	0.886045
TVAG_463690	2-deoxyglucose-6-phosphate phosphatase, putative	1.65681	0.988841
TVAG_296230	conserved hypothetical protein	1.65561	1.39832
TVAG_414060	glucosamine-6-phosphate isomerase, putative	1.65559	1.94376
TVAG_212040	sua5 protein, putative	1.65468	0.986626
TVAG_070480	cytidine deaminase, putative	1.65465	1.39189
TVAG_300130	unidentified vitellogenin-linked transcript protein, putative	1.65453	0.805579
TVAG_434520	conserved hypothetical protein	1.6544	0.72148
TVAG_140890	conserved hypothetical protein	1.65396	0.801768
TVAG_162980	axonmeal dynein heavy chain, putative	1.65391	1.25725
TVAG_567390	conserved hypothetical protein	1.6529	2.10513
TVAG_382870	conserved hypothetical protein	1.65011	0.939838
TVAG_259950	conserved hypothetical protein	1.65008	0.932371
TVAG_016300	protein kinase inhibitor, putative	1.65001	1.3071
TVAG_257430	conserved hypothetical protein	1.64928	1.20891
TVAG_404940	RAB, putative	1.64852	0.747603
TVAG_199290	trichohyalin, putative	1.64644	0.985683
TVAG_166790	ankyrin repeat-containing protein, putative	1.64598	1.34233
TVAG_090100	Clan CA, family C1, papain-like cysteine peptidase	1.64593	1.15569
TVAG_491200	conserved hypothetical protein	1.64575	0.919725
TVAG_052580	conserved hypothetical protein	1.6442	1.70539
TVAG_157610	rho4, putative	1.64382	1.23503
TVAG_086520	conserved hypothetical protein	1.64364	1.136
TVAG_371880	actin, putative	1.64281	1.55481
TVAG_460800	ankyrin repeat-containing protein, putative	1.64154	1.24925
TVAG_090070	conserved hypothetical protein	1.64151	1.51761
TVAG_379760	Clan SB, family S8, subtilisin-like serine peptidase	1.64021	0.79449
TVAG_475320	Clan CA, family C19, ubiquitin hydrolase-like cysteine peptidase	1.63978	1.05354
TVAG_198020	conserved hypothetical protein	1.63927	1.37087
TVAG_181970	axonemal dynein light chain, putative	1.63905	1.12038
TVAG_132670	conserved hypothetical protein	1.63846	1.28197
TVAG_201900	sex-determining region Y protein, sry, putative	1.63549	1.09281
TVAG_167040	Nudix hydrolase 14, mitochondrial precursor, putative	1.63472	1.03086
TVAG_405240	adenosylhomocysteinase, putative	1.63424	0.956105
TVAG_258190	conserved hypothetical protein	1.63323	1.93025
TVAG_332390	RIO family atypical protein kinase	1.63316	0.83624
TVAG_226080	conserved hypothetical protein	1.63289	1.06841
TVAG_281880	conserved hypothetical protein	1.63271	1.05161
TVAG_368940	conserved hypothetical protein	1.63263	1.48106
TVAG_209030	TKL family protein kinase	1.62919	0.838786
TVAG_084850	conserved hypothetical protein	1.6278	1.19961
TVAG_261690	conserved hypothetical protein	1.62773	1.30163
TVAG_399640	conserved hypothetical protein	1.62687	0.88322
TVAG_239720	conserved hypothetical protein	1.62614	1.19576
TVAG_206500	Hydroxylamine reductase, putative	1.62593	1.3522
TVAG_375220	conserved hypothetical protein	1.6259	0.877191
TVAG_199700	protein arginine N-methyltransferase, putative	1.62531	0.904145
TVAG_205650	Rab17, putative	1.6253	1.14507
TVAG_355000	maintenance of killer 16 (mak16) protein, putative	1.62486	1.00778
TVAG_539120	conserved hypothetical protein	1.62462	1.24718
TVAG_198790	conserved hypothetical protein	1.62429	1.02862
TVAG_249930	hypothetical protein	1.62418	0.97873
TVAG_117900	synaptotagmin, putative	1.62401	2.13856
TVAG_062260	conserved hypothetical protein	1.62327	1.21689
TVAG_119620	conserved hypothetical protein	1.62261	0.735881
TVAG_222860	conserved hypothetical protein	1.62255	1.1717
TVAG_068810	syntaxin, putative	1.62164	1.90744
TVAG_398480	chaperonin-60kD, ch60, putative	1.62062	2.75732
TVAG_121140	conserved hypothetical protein	1.61956	1.09495
TVAG_182790	conserved hypothetical protein	1.61779	1.34062
TVAG_445430	conserved hypothetical protein	1.6169	1.01298
TVAG_295140	hypothetical protein	1.61655	1.24862
TVAG_228400	conserved hypothetical protein	1.61634	1.00626
TVAG_341120	axonemal dynein light chain, putative	1.61634	0.971971
TVAG_334040	leucyl-tRNA synthetase, putative	1.61446	1.09058
TVAG_368740	ornithine carbamoyltransferase, putative	1.61403	1.33518
TVAG_010060	conserved hypothetical protein	1.61342	0.643436
TVAG_389550	GTP-binding protein (q) alpha-11 subunit, gna11, putative	1.61315	0.944807
TVAG_479220	heat shock protein, putative	1.61229	1.11283
TVAG_019150	conserved hypothetical protein	1.6118	0.99899
TVAG_371690	conserved hypothetical protein	1.61105	0.810274
TVAG_288630	vacuolar protein sorting vps16, putative	1.611	0.885761
TVAG_202130	conserved hypothetical protein	1.6108	1.11958
TVAG_419720	aspartate aminotransferase, putative	1.60988	1.4897
TVAG_283010	cingulin, putative	1.60855	1.3938
TVAG_019180	conserved hypothetical protein	1.60819	1.06952
TVAG_180570	conserved hypothetical protein	1.60796	1.3615
TVAG_357090	modulator of drug activity B, putative	1.60785	1.10563
TVAG_234160	arp2/3 complex 20 kD subunit, putative	1.60622	1.18948
TVAG_247350	hypothetical protein	1.60619	0.895255
TVAG_338060	Clan CA, family C19, ubiquitin hydrolase-like cysteine peptidase	1.60551	0.862584
TVAG_482340	conserved hypothetical protein	1.60414	1.42453
TVAG_132220	cation efflux protein/ zinc transporter, putative	1.60387	0.592344
TVAG_025910	glutamate dehydrogenase, putative	1.59996	1.79323
TVAG_289190	heat shock protein 70kD, putative	1.59939	1.49681
TVAG_055330	DEAD box ATP-dependent RNA helicase, putative	1.59938	1.9165
TVAG_222890	conserved hypothetical protein	1.59768	1.4901
TVAG_059110	conserved hypothetical protein	1.59669	0.93264
TVAG_438000	conserved hypothetical protein	1.59662	0.895912
TVAG_161970	conserved hypothetical protein	1.59559	0.841965
TVAG_483390	conserved hypothetical protein	1.59317	0.873113
TVAG_146480	hypothetical protein	1.59303	0.960304
TVAG_021650	conserved hypothetical protein	1.59194	1.30256
TVAG_382880	glycerol-3-phosphate dehydrogenase, putative	1.59164	1.49119
TVAG_443060	ribosomal protein S28, putative	1.59161	1.30889
TVAG_278300	conserved hypothetical protein	1.5916	0.896923
TVAG_226920	translation initiation factor, putative	1.59117	0.714406
TVAG_132640	conserved hypothetical protein	1.59063	1.03484
TVAG_208990	conserved hypothetical protein	1.5902	1.33397
TVAG_063210	cytochrome B5 isoform 1, putative	1.58923	2.00235
TVAG_108450	RAC GTPase, putative	1.58912	1.3585
TVAG_037940	conserved hypothetical protein	1.58901	2.01826
TVAG_466640	conserved hypothetical protein	1.58821	1.21327
TVAG_238280	conserved hypothetical protein	1.58698	1.07255
TVAG_465250	Clan SB, family S8, subtilisin-like serine peptidase	1.58647	0.712802
TVAG_114310	peroxiredoxins, prx-1, prx-2, prx-3, putative	1.58605	1.32903
TVAG_121740	Rab5, putative	1.58585	0.67963
TVAG_126190	conserved hypothetical protein	1.58573	1.30348
TVAG_109640	conserved hypothetical protein	1.58548	1.19876
TVAG_486970	conserved hypothetical protein	1.58432	1.03848
TVAG_159890	conserved hypothetical protein	1.58392	1.13785
TVAG_351310	plastin, putative	1.58369	1.26401
TVAG_045340	polyadenylate-binding protein, putative	1.58299	0.853002
TVAG_031860	conserved hypothetical protein	1.58263	1.32984
TVAG_381710	conserved hypothetical protein	1.58198	1.30999
TVAG_274000	conserved hypothetical protein	1.5816	0.802998
TVAG_051090	Clan SC, family S9, acylaminoacyl-peptidase-like serine peptidase	1.58032	1.00165
TVAG_134920	cytoplasmic dynein light chain, putative	1.57955	1.04889
TVAG_164190	TKL family protein kinase	1.57949	1.10283
TVAG_171090	malate dehydrogenase, putative	1.57912	0.95628
TVAG_060470	helicase, putative	1.57904	1.09636
TVAG_002960	conserved hypothetical protein	1.57896	0.996564
TVAG_101690	60S ribosomal protein L24, putative	1.5784	1.81421
TVAG_164890	Acetyl-CoA hydrolase, putative	1.57829	1.78609
TVAG_139600	WD-repeat protein c2e1p5.05 in chromosome I, putative	1.57762	0.77221
TVAG_095250	alkyl hydroperoxide reductase, subunit C, putative	1.5768	1.21517
TVAG_233360	vacuolar protein sorting, putative	1.57604	1.12139
TVAG_102980	conserved hypothetical protein	1.576	1.58701
TVAG_244940	centromeric protein E, putative	1.57521	1.27841
TVAG_302410	conserved hypothetical protein	1.57449	1.43573
TVAG_470600	GTP-binding protein ypt10, putative	1.57291	1.03352
TVAG_076500	UDP-glucose glycoprotein:glucosyltransferase, putative	1.57273	1.15819
TVAG_151080	Clan ME, family M16, insulinase-like metallopeptidase	1.57082	0.97484
TVAG_108440	ribonucleoprotein, putative	1.56988	0.851541
TVAG_473900	conserved hypothetical protein	1.56954	1.20474
TVAG_066800	ubiquitin-conjugating enzyme E2 j2, putative	1.56833	0.988741
TVAG_295220	conserved hypothetical protein	1.56786	0.898099
TVAG_327610	ethanolamine-phosphate cytidylyltransferase, putative	1.56631	1.26929
TVAG_043430	conserved hypothetical protein	1.56604	1.01159
TVAG_166990	U3 small nucleolar ribonucleoprotein mpp10, putative	1.56592	1.18626
TVAG_096520	pyruvate-flavodoxin oxidoreductase, putative	1.56534	2.12774
TVAG_316060	conserved hypothetical protein	1.56487	1.16091
TVAG_249200	actin, putative	1.56428	1.25379
TVAG_249230	ankyrin 2,3/unc44, putative	1.56346	0.877398
TVAG_413780	glial maturation factor, putative	1.56325	1.04387
TVAG_177390	conserved hypothetical protein	1.56308	1.18253
TVAG_198720	hypothetical protein	1.56201	0.933348
TVAG_076360	conserved hypothetical protein	1.56185	1.2446
TVAG_094480	conserved hypothetical protein	1.56151	0.847475
TVAG_012470	conserved hypothetical protein	1.56126	0.941046
TVAG_238350	phosphatidylinositol transfer protein, putative	1.56056	0.74191
TVAG_527480	pyruvate, phosphate dikinase, chloroplast, putative	1.56051	1.05086
TVAG_087170	conserved hypothetical protein	1.5602	0.98809
TVAG_136740	RAB, putative	1.55922	1.44749
TVAG_205330	conserved hypothetical protein	1.55881	1.14428
TVAG_362760	conserved hypothetical protein	1.5586	0.925654
TVAG_192560	hypothetical protein	1.55816	0.802529
TVAG_018050	RAB-18, putative	1.55772	1.14534
TVAG_476220	conserved hypothetical protein	1.5565	1.27376
TVAG_490230	conserved hypothetical protein	1.55619	0.787819
TVAG_250530	conserved hypothetical protein	1.55606	1.19309
TVAG_378570	histidinol-phosphate aminotransferase, putative	1.55446	1.08453
TVAG_031330	protein phosphatase-1, putative	1.55405	1.30093
TVAG_092120	conserved hypothetical protein	1.55392	1.23061
TVAG_016650	DNA-directed RNA polymerase I/III subunits, putative	1.55388	0.672141
TVAG_350510	chaperonin containing t-complex protein 1, eta subunit, tcph, putative	1.55333	1.46238
TVAG_478690	chromodomain-helicase-DNA-binding protein, putative	1.55322	1.20671
TVAG_303570	conserved hypothetical protein	1.55269	0.929878
TVAG_068170	vesicle transport V-snare protein vti1a, putative	1.55245	1.14257
TVAG_224490	conserved hypothetical protein	1.55208	1.31422
TVAG_206070	conserved hypothetical protein	1.55101	0.972125
TVAG_414010	TKL family protein kinase	1.55088	1.21054
TVAG_373720	pyruvate kinase, putative	1.55078	1.11435
TVAG_410930	vesicle protein sorting-associated, putative	1.55011	1.28846
TVAG_204060	conserved hypothetical protein	1.54979	0.766566
TVAG_354020	centractin, putative	1.54954	1.56884
TVAG_174100	calnexin, putative	1.54872	0.993569
TVAG_263210	chromogranin A, putative	1.54861	1.45543
TVAG_197420	conserved hypothetical protein	1.5477	1.62145
TVAG_251260	14-3-3 protein sigma, gamma, zeta, beta/alpha, putative	1.54715	1.07272
TVAG_430670	adenosine deaminase, putative	1.54613	1.16305
TVAG_254350	calponin/transgelin, putative	1.54587	1.44445
TVAG_318930	conserved hypothetical protein	1.5458	1.48893
TVAG_277150	conserved hypothetical protein	1.54572	1.16172
TVAG_150220	conserved hypothetical protein	1.54542	0.92652
TVAG_043270	conserved hypothetical protein	1.54539	1.53446
TVAG_462370	Rabx19 protein, putative	1.54459	1.50734
TVAG_250380	hypothetical protein	1.54433	1.02269
TVAG_315150	conserved hypothetical protein	1.54364	1.14648
TVAG_296070	myosin heavy chain, cardiac muscle alpha isoform, putative	1.54309	1.2432
TVAG_342360	vacuolar protein sorting vps16, putative	1.54278	1.1473
TVAG_220300	60S acidic ribosomal protein P2, putative	1.54228	1.48996
TVAG_459350	adaptin, alpha/gamma/epsilon, putative	1.54144	1.12918
TVAG_467310	conserved hypothetical protein	1.54129	1.7125
TVAG_440920	tuberin, putative	1.54105	1.11192
TVAG_184320	heat shock protein, putative	1.54091	1.13053
TVAG_335510	conserved hypothetical protein	1.54066	1.54462
TVAG_364620	phosphofructokinase, putative	1.54042	0.901413
TVAG_454000	ribosomal protein L5, putative	1.54007	1.09079
TVAG_236550	axonmeal dynein heavy chain, putative	1.53992	1.22896
TVAG_071730	translation initiation factor eif-2B, putative	1.53951	0.878751
TVAG_104450	RING finger, putative	1.53775	1.54286
TVAG_071910	hypothetical protein	1.53752	1.23123
TVAG_144720	retinal rod rhodopsin-sensitive cGMP 3',5'-cyclic phosphodiesterase, putative	1.537	1.0828
TVAG_028560	signal recognition particle protein, putative	1.53684	1.33419
TVAG_246010	conserved hypothetical protein	1.53592	0.940249
TVAG_049150	heat shock protein, putative	1.53502	1.20579
TVAG_027900	cell cycle control protein cwf22, putative	1.53477	1.18741
TVAG_056140	conserved hypothetical protein	1.53466	0.799843
TVAG_282720	serine/threonine-protein phosphatase 2A 65 kDa regulatory subunit A beta isoform, putative	1.53406	1.28619
TVAG_411040	conserved hypothetical protein	1.53275	1.15754
TVAG_256510	Clan CA, family C2, calpain-like cysteine peptidase	1.53265	1.05219
TVAG_298320	trichohyalin, putative	1.53252	1.23385
TVAG_439410	M protein, serotype 2.1 precursor, putative	1.53213	1.01346
TVAG_003700	Clan SB, family S8, subtilisin-like serine peptidase	1.53	1.10006
TVAG_074560	conserved hypothetical protein	1.52976	1.42696
TVAG_028740	elongator complex protein, putative	1.5295	1.65038
TVAG_447480	peptide N-glycanase, putative	1.52927	0.777938
TVAG_137870	conserved hypothetical protein	1.52894	1.00457
TVAG_379530	DNA-directed RNA polymerase III subunit, putative	1.52887	1.12234
TVAG_258230	conserved hypothetical protein	1.52828	1.20992
TVAG_312150	conserved hypothetical protein	1.52805	0.946892
TVAG_208590	WD repeat domain, putative	1.52766	0.963104
TVAG_104050	conserved hypothetical protein	1.52753	1.27872
TVAG_143790	60S ribosomal protein L27a, putative	1.52732	1.64418
TVAG_066950	DNAj/HSP40, putative	1.52724	0.701168
TVAG_064620	protein MYG1, putative	1.52705	0.899625
TVAG_143490	glycogen debranching enzyme, putative	1.52498	1.01798
TVAG_396520	conserved hypothetical protein	1.52447	1.31913
TVAG_430700	conserved hypothetical protein	1.52306	0.927567
TVAG_429790	conserved hypothetical protein	1.52302	1.3132
TVAG_178230	RAB6-interacting protein, putative	1.52186	1.40568
TVAG_027130	exosome complex exonuclease rrp42, putative	1.52185	0.764477
TVAG_143770	conserved hypothetical protein	1.52085	1.28913
TVAG_368230	U3 small nucleolar ribonucleoprotein MPP10, putative	1.5208	0.904826
TVAG_087200	PIKK family atypical protein kinase	1.52049	1.08267
TVAG_340870	cohesin subunit Smc3	1.52014	1.24053
TVAG_123470	CDC73 domain protein, putative	1.51956	1.46577
TVAG_180420	radial spoke protein, putative	1.51941	1.79199
TVAG_312690	conserved hypothetical protein	1.51803	1.12118
TVAG_247430	DNA-directed RNA polymerase I largest subunit, putative	1.51798	0.824998
TVAG_038550	conserved hypothetical protein	1.51796	1.18316
TVAG_099950	conserved hypothetical protein	1.5174	1.0328
TVAG_011780	glucosamine-fructose-6-phosphate aminotransferase, putative	1.51691	1.36214
TVAG_453150	GTP-binding protein alpha subunit, gna, putative	1.5167	1.49242
TVAG_426750	protein ad-004, putative	1.51643	1.31288
TVAG_012080	RAB6-interacting protein, putative	1.51622	1.28004
TVAG_491770	heat shock protein 70kD, putative	1.51616	0.884479
TVAG_209100	synaptojanin, putative	1.51547	0.899347
TVAG_392990	60S acidic ribosomal protein P1, putative	1.51476	0.977294
TVAG_455710	ubiquitin-activating enzyme E1b, putative	1.51391	1.30544
TVAG_038950	Rabx3 protein, putative	1.51354	0.840947
TVAG_122500	syntaxin, putative	1.51316	1.26372
TVAG_331350	conserved hypothetical protein	1.51291	1.03986
TVAG_464040	60S acidic ribosomal protein P2, putative	1.5128	0.990177
TVAG_151830	dihydroorotate dehydrogenase, putative	1.51278	2.12151
TVAG_292010	programmed cell death protein, putative	1.5124	0.729414
TVAG_076790	conserved hypothetical protein	1.51219	1.11186
TVAG_345940	dedicator of cytokinesis, putative	1.51182	0.905892
TVAG_273580	protein sey1, putative	1.51169	1.21083
TVAG_437500	hypothetical protein	1.51154	1.27552
TVAG_059120	conserved hypothetical protein	1.51146	0.757685
TVAG_266040	calmodulin, putative	1.51144	0.764334
TVAG_256990	conserved hypothetical protein	1.51112	1.1315
TVAG_202440	protein lacX, plasmid, putative	1.5107	1.04569
TVAG_394400	conserved hypothetical protein	1.51001	0.945554
TVAG_446910	Novel plant SNARE, putative	1.5094	1.03001
TVAG_167020	Exportin-1, putative	1.50938	0.796657
TVAG_379250	UDP-glucose glycoprotein:glucosyltransferase, putative	1.50899	0.877318
TVAG_238160	conserved hypothetical protein	1.50897	1.11534
TVAG_214330	conserved hypothetical protein	1.50894	0.851578
TVAG_258030	ornithine decarboxylase, putative	1.5079	1.0675
TVAG_498650	conserved hypothetical protein	1.5079	1.43653
TVAG_320050	AMP dependent CoA ligase, putative	1.50768	1.24333
TVAG_494090	conserved hypothetical protein	1.50755	0.980366
TVAG_311300	conserved hypothetical protein	1.50738	1.03837
TVAG_351500	Rab7, putative	1.5073	0.799912
TVAG_227750	Antiviral helicase SLH1, putative	1.50703	1.09773
TVAG_101260	Rab32, putative	1.50661	0.867514
TVAG_499810	conserved hypothetical protein	1.50627	1.15413
TVAG_342630	conserved hypothetical protein	1.50618	1.20278
TVAG_062750	conserved hypothetical protein	1.50616	0.891705
TVAG_365950	conserved hypothetical protein	1.5058	0.766574
TVAG_087140	arp2/3, putative	1.5058	1.05446
TVAG_179860	DEAD box ATP-dependent RNA helicase, putative	1.50529	1.16771
TVAG_171780	HIV-1 rev binding protein, putative	1.50463	1.13074
TVAG_250720	Rab2, putative	1.50463	0.869249
TVAG_144430	conserved hypothetical protein	1.50321	0.864501
TVAG_121370	conserved hypothetical protein	1.50299	1.08177
TVAG_156540	conserved hypothetical protein	1.50249	1.01125
TVAG_379450	bsu-protein phosphatase, putative	1.50245	1.08495
TVAG_395440	conserved hypothetical protein	1.50231	1.08626
TVAG_222850	kelch repeat protein, putative	1.50206	0.966417
TVAG_228300	60S ribosomal protein L12, putative	1.50151	1.14076
TVAG_416630	conserved hypothetical protein	1.5014	0.713895
TVAG_448860	pyruvate, phosphate dikinase, chloroplast, putative	1.50026	0.784472
TVAG_233430	ribosome biogenesis protein bop1, putative	1.49971	0.880391
TVAG_180400	Phospholipase C precursor, putative	1.49965	0.80981
TVAG_403350	conserved hypothetical protein	1.4995	0.924649
TVAG_182660	conserved hypothetical protein	1.49938	0.919283
TVAG_434480	condensin subunit Smc4	1.49873	1.03482
TVAG_467970	Clan CA, family C1, cathepsin L-like cysteine peptidase	1.49852	1.40716
TVAG_159160	profilin	1.49831	1.32163
TVAG_201610	conserved hypothetical protein	1.49808	1.06832
TVAG_265540	conserved hypothetical protein	1.49802	0.656439
TVAG_437390	hypothetical protein	1.4977	1.09935
TVAG_290250	Lipopolysaccharide biosynthesis protein rfbH, putative	1.49754	0.89442
TVAG_351910	ran binding protein, putative	1.49731	1.13895
TVAG_144050	conserved hypothetical protein	1.49702	1.86069
TVAG_015940	ef-hand domain (C-terminal) containing protein, putative	1.49671	1.24215
TVAG_474940	conserved hypothetical protein	1.49628	1.00082
TVAG_467860	ubiquitin-conjugating enzyme E2, putative	1.49611	0.676811
TVAG_026320	conserved hypothetical protein	1.49465	1.1081
TVAG_026430	conserved hypothetical protein	1.49455	1.58025
TVAG_475480	conserved hypothetical protein	1.49454	2.95536
TVAG_189070	60S ribosomal protein L27e, putative	1.49445	0.863977
TVAG_487510	nucleoside diphosphate kinase, putative	1.49375	0.554463
TVAG_321570	26S proteasome non-ATPase regulatory subunit, putative	1.49331	0.845505
TVAG_481490	protein phosphatase PP2A regulatory subunit B, putative	1.49304	1.33494
TVAG_419390	TKL family protein kinase	1.49252	0.886365
TVAG_001870	bet5, putative	1.49242	1.02315
TVAG_324920	ribosomal protein S15p/S13e, putative	1.49232	0.778463
TVAG_184340	conserved hypothetical protein	1.49169	0.941785
TVAG_151730	dynein intermediate chain 2, ciliary, putative	1.49068	0.985706
TVAG_443630	conserved hypothetical protein	1.49011	0.917443
TVAG_358230	conserved hypothetical protein	1.48914	0.893011
TVAG_038130	conserved hypothetical protein	1.48888	1.24408
TVAG_163390	hypothetical protein	1.4887	0.648443
TVAG_126010	conserved hypothetical protein	1.48814	1.34766
TVAG_174680	serine/threonine protein phosphatase, putative	1.48785	0.941056
TVAG_463220	dynein heavy chain, putative	1.48782	1.08698
TVAG_118810	conserved hypothetical protein	1.48747	1.03125
TVAG_216370	conserved hypothetical protein	1.48738	1.07657
TVAG_426530	conserved hypothetical protein	1.48736	1.12819
TVAG_230750	conserved hypothetical protein	1.48674	0.927867
TVAG_069270	CMGC family protein kinase	1.4853	0.851755
TVAG_158440	centromeric protein E, putative	1.48505	1.08041
TVAG_099570	phosphoserine aminotransferase, putative	1.48479	1.61851
TVAG_487770	conserved hypothetical protein	1.48425	1.07132
TVAG_100270	conserved hypothetical protein	1.48403	1.29672
TVAG_155980	conserved hypothetical protein	1.48396	1.23482
TVAG_284580	conserved hypothetical protein	1.48388	0.837662
TVAG_020100	nucleolar RNA-associated protein, putative	1.48366	0.730027
TVAG_120980	40S ribosomal protein S12, putative	1.48303	1.59067
TVAG_093060	Rabx30 protein, putative	1.48283	0.673934
TVAG_235220	conserved hypothetical protein	1.48253	0.962953
TVAG_354650	conserved hypothetical protein	1.48219	1.07348
TVAG_211340	O-linked N-acetylglucosamine transferase, ogt, putative	1.48189	0.984146
TVAG_246740	rrp4, putative	1.48182	0.830752
TVAG_026290	oxysterol-binding protein, putative	1.48181	1.0234
TVAG_027240	eif-1A, putative	1.48155	3.40939
TVAG_027020	cell division protein ftsy, putative	1.48109	1.03888
TVAG_484110	mismatch repair protein Msh6 (mutS homolog)	1.48004	0.955052
TVAG_371220	ribonucleoprotein, chloroplast, putative	1.4798	0.874749
TVAG_432530	hypothetical protein	1.47949	1.12891
TVAG_199460	hypothetical protein	1.47938	0.674437
TVAG_307150	conserved hypothetical protein	1.47901	0.730961
TVAG_349040	conserved hypothetical protein	1.47868	0.921458
TVAG_456510	conserved hypothetical protein	1.478	1.17986
TVAG_464130	geranylgeranyl transferase type II beta subunit, putative	1.47783	1.09368
TVAG_372210	conserved hypothetical protein	1.47778	1.43406
TVAG_468300	conserved hypothetical protein	1.4777	0.93266
TVAG_206290	conserved hypothetical protein	1.47764	0.660201
TVAG_100620	profilin	1.47734	1.22219
TVAG_135030	glutamic acid-rich protein precursor, putative	1.47657	1.74543
TVAG_055350	CAMK family protein kinase	1.47608	1.31676
TVAG_092730	inosine-uridine preferring nucleoside hydrolase, putative	1.47576	1.38616
TVAG_301430	conserved hypothetical protein	1.47561	1.08494
TVAG_092450	conserved hypothetical protein	1.47538	0.80814
TVAG_414510	40S ribosomal protein S3a, putative	1.47508	0.911383
TVAG_489760	spac589.05C protein, putative	1.47495	1.00572
TVAG_204380	protein sey1, putative	1.47488	1.39055
TVAG_271190	PIKK family atypical protein kinase	1.47483	1.11203
TVAG_409320	conserved hypothetical protein	1.47447	0.825832
TVAG_171610	conserved hypothetical protein	1.47393	1.04801
TVAG_123170	conserved hypothetical protein	1.47376	1.12388
TVAG_335110	conserved hypothetical protein	1.47302	0.854305
TVAG_407130	centromere/microtubule binding protein cbf5, putative	1.47157	0.782619
TVAG_026760	conserved hypothetical protein	1.47115	1.27589
TVAG_327580	PIKK family atypical protein kinase	1.47083	1.12342
TVAG_247850	conserved hypothetical protein	1.46845	0.991211
TVAG_498540	conserved hypothetical protein	1.46812	0.919204
TVAG_236630	phosphatidylinositol kinase, putative	1.46776	0.79867
TVAG_394240	conserved hypothetical protein	1.46748	0.834726
TVAG_485120	conserved hypothetical protein	1.46713	1.34416
TVAG_157510	conserved hypothetical protein	1.46652	0.875252
TVAG_393370	Rab23, putative	1.46631	0.911364
TVAG_288620	WD-repeat protein, putative	1.4663	0.817129
TVAG_215920	conserved hypothetical protein	1.46513	1.36223
TVAG_411160	GTP-binding protein-animal, putative	1.46495	0.927443
TVAG_432040	Clan SC, family S28, unassigned serine peptidase	1.46467	1.33756
TVAG_347430	AGC family protein kinase	1.46438	2.23776
TVAG_075540	hypothetical protein	1.46421	0.725843
TVAG_405290	conserved hypothetical protein	1.46366	1.75728
TVAG_440130	axonemal dynein beta heavy chain, putative	1.4635	0.820454
TVAG_269050	conserved hypothetical protein	1.46331	1.11709
TVAG_043720	Clan SC, family S9, unassigned serine peptidase	1.46331	0.797704
TVAG_423080	ras GTP exchange factor, putative	1.46287	1.05522
TVAG_231570	vesicle protein sorting-associated, putative	1.46211	0.822106
TVAG_040860	conserved hypothetical protein	1.46209	1.03903
TVAG_174560	conserved hypothetical protein	1.46122	1.46633
TVAG_115390	calreticulin, putative	1.46104	1.06028
TVAG_077490	Clan MA, family M48, Ste24 endopeptidase-like metallopeptidase	1.46089	0.919284
TVAG_462340	conserved hypothetical protein	1.46075	0.877389
TVAG_426420	adaptin, alpha/gamma/epsilon, putative	1.46063	0.842688
TVAG_060820	RAB, putative	1.46037	0.902442
TVAG_115490	ribosomal RNA small subunit methyltransferase B, putative	1.45977	0.620312
TVAG_114530	UDP-glucose dehydrogenase/UDP-mannac dehydrogenase, putative	1.45937	1.33774
TVAG_166760	hypothetical protein	1.45834	1.36199
TVAG_204680	ADP-ribosylation factor, arf, putative	1.45788	0.555106
TVAG_159540	leucine rich repeat-containing protein, putative	1.45759	1.48181
TVAG_140970	ctl2, putative	1.45731	1.27933
TVAG_151010	Rabx19 protein, putative	1.4573	0.823007
TVAG_262320	conserved hypothetical protein	1.45724	1.416
TVAG_143350	RNA binding motif protein, putative	1.45513	0.751011
TVAG_448610	axonemal inner arm dynein light chain, putative	1.45499	0.932062
TVAG_436160	conserved hypothetical protein	1.45472	1.01499
TVAG_166770	conserved hypothetical protein	1.45431	0.953835
TVAG_329660	alcohol dehydrogenase, putative	1.45423	1.50667
TVAG_453810	piwi, putative	1.45418	1.26151
TVAG_322770	conserved hypothetical protein	1.45353	0.850538
TVAG_411090	protein tolA, putative	1.4535	1.70583
TVAG_291920	heat shock protein 70kD, putative	1.45341	0.968591
TVAG_416540	conserved hypothetical protein	1.45264	1.04017
TVAG_071720	conserved hypothetical protein	1.45262	0.922113
TVAG_374690	conserved hypothetical protein	1.45212	0.80035
TVAG_101870	seryl-tRNA synthetase, putative	1.4518	1.73406
TVAG_179760	conserved hypothetical protein	1.45164	1.13794
TVAG_443510	ras GTP exchange factor, putative	1.45108	0.960416
TVAG_254690	Clan PC(S), family S51, peptidase E-like serine peptidase	1.45097	0.758179
TVAG_418760	conserved hypothetical protein	1.45061	1.14584
TVAG_111580	DNA replication licensing factor, putative	1.44996	0.895629
TVAG_178640	arginine/serine-rich splicing factor, putative	1.44974	0.810606
TVAG_073990	dock-10, putative	1.44966	0.888688
TVAG_228070	ankyrin repeat-containing protein, putative	1.44938	0.854808
TVAG_311750	conserved hypothetical protein	1.44928	0.77965
TVAG_109710	conserved hypothetical protein	1.44892	0.976057
TVAG_404170	conserved hypothetical protein	1.44828	0.893059
TVAG_009380	conserved hypothetical protein	1.44768	1.09653
TVAG_024680	protein phosphatase 2A, regulatory subunit, putative	1.4475	1.09439
TVAG_150710	conserved hypothetical protein	1.44686	1.06172
TVAG_167010	rad25/xp-B DNA repair helicase, putative	1.44683	0.892643
TVAG_052080	toll, putative	1.44611	0.797209
TVAG_151710	RNA-binding protein nob1, putative	1.44483	0.887907
TVAG_340420	conserved hypothetical protein	1.44346	1.2548
TVAG_141540	conserved hypothetical protein	1.44266	0.59924
TVAG_394510	myst histone acetyltransferase, putative	1.44266	0.893732
TVAG_062280	conserved hypothetical protein	1.4425	0.901917
TVAG_291620	protein kinase inhibitor, putative	1.44227	1.90752
TVAG_116990	pre-mRNA-processing protein prp39, putative	1.44219	0.798471
TVAG_063330	conserved hypothetical protein	1.44143	0.962157
TVAG_265760	N-ethylmaleimide reductase, putative	1.44136	0.941449
TVAG_258530	ribonucleoprotein, chloroplast, putative	1.44054	0.889481
TVAG_277360	conserved hypothetical protein	1.43916	1.03228
TVAG_104060	tryptophanyl-tRNA synthetase, putative	1.43898	0.958116
TVAG_026190	translation initiation factor eif-2B beta subunit, putative	1.43865	0.950417
TVAG_169060	GTPase_rho, putative	1.43865	1.07288
TVAG_296690	ribosome biogenesis protein, putative	1.43858	1.48068
TVAG_117140	conserved hypothetical protein	1.4384	1.18067
TVAG_416520	RAB-18, putative	1.43791	0.876224
TVAG_361590	NADH-ubiquinone oxidoreductase, putative	1.43716	0.995015
TVAG_466140	conserved hypothetical protein	1.43708	0.887145
TVAG_331320	vesicle transport V-snare protein vti1a, putative	1.43676	0.935445
TVAG_136580	heat shock protein, putative	1.43641	0.884694
TVAG_436490	hypothetical protein	1.43612	1.01354
TVAG_301460	conserved hypothetical protein	1.43612	0.967609
TVAG_357380	conserved hypothetical protein	1.43593	1.03561
TVAG_073690	85 kD calcium-independent phospholipase A2, putative	1.43584	1.15198
TVAG_342320	WD repeat containing protein, putative	1.43485	1.12549
TVAG_381470	heat shock protein 70 (HSP70)-4, putative	1.4348	1.32457
TVAG_177940	protein phosphatase type 2C, putative	1.43479	2.37104
TVAG_353290	conserved hypothetical protein	1.43434	0.8606
TVAG_036010	A-type flavoprotein	1.4342	1.30771
TVAG_199240	40S ribosomal protein S19, putative	1.43385	1.07157
TVAG_090380	breast cancer suppressor candidate 1,bcsc-1, putative	1.43346	1.37881
TVAG_489800	NADH dehydrogenase 51 kDa subunit, putative	1.4333	1.07477
TVAG_133120	sulfate adenylyltransferase subunit, putative	1.43326	1.18159
TVAG_448850	adaptin, alpha/gamma/epsilon, putative	1.433	1.1971
TVAG_193640	chromodomain-helicase-DNA-binding protein, putative	1.43265	0.849054
TVAG_357790	conserved hypothetical protein	1.4325	0.879903
TVAG_128990	conserved hypothetical protein	1.43226	1.46352
TVAG_402510	60S acidic ribosomal protein P1, putative	1.43152	1.05498
TVAG_329340	40S ribosomal protein S10, putative	1.43057	0.89436
TVAG_088640	conserved hypothetical protein	1.43036	0.751025
TVAG_457770	protein phosphatases pp1 regulatory subunit, putative	1.42985	1.256
TVAG_049190	WD-repeat protein, putative	1.42968	0.799762
TVAG_077610	conserved hypothetical protein	1.42948	1.19221
TVAG_309990	CAMK family protein kinase	1.42918	0.772779
TVAG_484640	Clan ME, family M16, insulinase-like metallopeptidase	1.42798	1.11308
TVAG_468310	histidine triad (hit) protein, putative	1.4279	0.759024
TVAG_303150	5'->3' exoribonuclease, putative	1.42789	0.885258
TVAG_491140	werner helicase interacting protein, putative	1.42685	1.18709
TVAG_392710	conserved hypothetical protein	1.42656	0.974714
TVAG_002200	conserved hypothetical protein	1.4265	1.14316
TVAG_129640	WD-repeat protein, putative	1.42644	1.28795
TVAG_371700	bystin, putative	1.42607	0.831469
TVAG_014140	N-linked oligosaccharide processing, putative	1.42595	1.35151
TVAG_267080	conserved hypothetical protein	1.42534	1.0579
TVAG_371980	prp31, putative	1.42522	0.937177
TVAG_363840	conserved hypothetical protein	1.42516	1.24948
TVAG_015750	Clan MP, family M67, Poh1-like metallopeptidase	1.42496	0.97405
TVAG_566080	conserved hypothetical protein	1.42451	0.7808
TVAG_163420	hypothetical protein	1.42377	1.32235
TVAG_390790	programmed cell death, putative	1.42292	2.66644
TVAG_316320	WD-repeat protein, putative	1.42291	1.36967
TVAG_248640	conserved hypothetical protein	1.4229	0.791909
TVAG_491810	conserved hypothetical protein	1.42279	1.12387
TVAG_330750	conserved hypothetical protein	1.42257	0.998708
TVAG_052780	pyruvate, phosphate dikinase, chloroplast, putative	1.42198	0.947382
TVAG_169740	RAB 19, 41 and, putative	1.42168	1.05957
TVAG_169070	acid phosphatase, putative	1.42167	1.05641
TVAG_228520	malic enzyme, putative	1.42167	2.17669
TVAG_092600	leucine-rich repeat protein, BspA family	1.42165	1.31842
TVAG_197030	conserved hypothetical protein	1.42128	0.921844
TVAG_324520	conserved hypothetical protein	1.42083	0.71043
TVAG_239670	conserved hypothetical protein	1.4205	0.895692
TVAG_197270	conserved hypothetical protein	1.42001	0.667977
TVAG_100720	conserved hypothetical protein	1.41995	0.777356
TVAG_114300	conserved hypothetical protein	1.41951	1.4746
TVAG_212700	protein disulfide isomerase, putative	1.41935	0.526065
TVAG_453800	conserved hypothetical protein	1.41862	1.02136
TVAG_038420	conserved hypothetical protein	1.41861	1.09121
TVAG_293060	conserved hypothetical protein	1.41854	0.931087
TVAG_130190	DNA replication licensing factor, putative	1.41774	0.893757
TVAG_099980	30S ribosomal protein S10p, putative	1.41771	1.11208
TVAG_572140	rho5 protein, putative	1.41763	0.874086
TVAG_146970	ubx domain-containing protein, putative	1.41708	0.878887
TVAG_344010	conserved hypothetical protein	1.41684	1.4263
TVAG_380190	chromosome region maintenance protein, putative	1.41629	0.836574
TVAG_587630	conserved hypothetical protein	1.41629	1.55713
TVAG_056920	conserved hypothetical protein	1.41625	1.54281
TVAG_337970	conserved hypothetical protein	1.4159	0.938578
TVAG_320990	CAMK family protein kinase	1.41581	1.08877
TVAG_178580	alpha-amylase, putative	1.41553	2.53054
TVAG_454380	14-3-3 protein sigma, gamma, zeta, beta/alpha, putative	1.41474	1.12258
TVAG_133110	conserved hypothetical protein	1.41464	1.03504
TVAG_018480	conserved hypothetical protein	1.41453	0.957366
TVAG_453550	conserved hypothetical protein	1.4145	1.59258
TVAG_038580	DNA polymerase zeta catalytic subunit, putative	1.41447	1.01811
TVAG_432280	Clan CA, family C19, ubiquitin hydrolase-like cysteine peptidase	1.41439	0.750286
TVAG_185830	skd/vacuolar sorting, putative	1.41398	1.45278
TVAG_317730	Endoplasmic reticulum-golgi intermediate compartment protein, putative	1.41372	0.652096
TVAG_118290	sam/hd domain protein, putative	1.41318	1.09691
TVAG_098270	F-box and WD domain protein, putative	1.41286	0.906641
TVAG_295160	chromosome region maintenance protein, putative	1.41278	0.943721
TVAG_096640	Cullin-4A, putative	1.41232	0.845596
TVAG_211200	Rabx21 protein, putative	1.41116	0.73797
TVAG_128910	conserved hypothetical protein	1.41111	1.21571
TVAG_009360	heat shock protein 70kD, putative	1.41105	1.37238
TVAG_469410	conserved hypothetical protein	1.41044	1.15253
TVAG_007500	centromeric protein E, putative	1.41003	1.6802
TVAG_013410	hypothetical protein	1.40949	0.854621
TVAG_390390	conserved hypothetical protein	1.40906	1.02605
TVAG_035920	AGC family protein kinase	1.40859	1.03666
TVAG_172240	DNA-directed RNA polymerase I largest subunit, putative	1.40841	0.737045
TVAG_177920	ribosomal protein S9, putative	1.40831	1.03851
TVAG_156040	RAB GDP-dissociation inhibitor, putative	1.40826	1.00877
TVAG_266420	conserved hypothetical protein	1.40793	0.658123
TVAG_392240	TKL family protein kinase	1.40778	0.999353
TVAG_102550	valyl-tRNA synthetase, putative	1.40684	1.01565
TVAG_455110	conserved hypothetical protein	1.40653	1.09105
TVAG_003560	conserved hypothetical protein	1.40624	1.04648
TVAG_192910	60S ribosomal protein L30, putative	1.40602	1.27
TVAG_170260	conserved hypothetical protein	1.40537	1.12887
TVAG_117320	conserved hypothetical protein	1.40446	1.6291
TVAG_216900	ras, putative	1.40426	1.29765
TVAG_067860	conserved hypothetical protein	1.40422	1.04573
TVAG_230610	glycerol-3-phosphate dehydrogenase, putative	1.40407	1.59118
TVAG_037480	conserved hypothetical protein	1.40401	0.96823
TVAG_081760	conserved hypothetical protein	1.40383	0.708162
TVAG_417870	Clan CA, family C19, ubiquitin hydrolase-like cysteine peptidase	1.40344	1.18774
TVAG_496040	conserved hypothetical protein	1.4033	0.807677
TVAG_371810	conserved hypothetical protein	1.4029	1.20658
TVAG_129620	chaperone binding protein, putative	1.40243	0.977094
TVAG_331490	Rabx18 protein, putative	1.40227	0.904052
TVAG_159430	conserved hypothetical protein	1.40222	1.2604
TVAG_013870	60S ribosomal protein L35, putative	1.40188	2.82667
TVAG_163480	conserved hypothetical protein	1.40178	1.26049
TVAG_206320	conserved hypothetical protein	1.40141	0.710522
TVAG_375270	G-protein beta WD- 40 repeats containing protein, putative	1.40125	0.776705
TVAG_306020	14-3-3 protein sigma, gamma, zeta, beta/alpha, putative	1.40111	0.894111
TVAG_416950	vesicle protein sorting-associated, putative	1.40081	1.01661
TVAG_333940	eukaryotic translation initiation factor 3 subunit, putative	1.39988	0.945003
TVAG_173840	conserved hypothetical protein	1.39985	1.00395
TVAG_498820	replication factor C / DNA polymerase III gamma-tau subunit, putative	1.39911	0.645413
TVAG_062440	conserved hypothetical protein	1.39871	0.858077
TVAG_486140	26S proteasome non-ATPase regulatory subunit, putative	1.39852	1.46946
TVAG_478410	conserved hypothetical protein	1.39831	0.887822
TVAG_403340	soluble nsf attacment protein, putative	1.39695	1.03166
TVAG_021420	coronin, putative	1.39651	1.18256
TVAG_347400	conserved hypothetical protein	1.39612	1.17037
TVAG_022540	conserved hypothetical protein	1.39571	0.845918
TVAG_342930	conserved hypothetical protein	1.39565	0.794915
TVAG_303440	conserved hypothetical protein	1.39552	0.984847
TVAG_411940	activating signal cointegrator 1 complex subunit 3, helc1, putative	1.3954	1.08595
TVAG_172870	conserved hypothetical protein	1.3954	0.901987
TVAG_403410	conserved hypothetical protein	1.39535	1.00147
TVAG_306660	conserved hypothetical protein	1.39531	0.95642
TVAG_208840	conserved hypothetical protein	1.39527	1.17512
TVAG_022370	Rho-GTPase-activating protein, putative	1.39514	0.940103
TVAG_473760	Rho GTPase activating protein, putative	1.39511	1.25858
TVAG_436380	conserved hypothetical protein	1.39502	0.900392
TVAG_093470	hypothetical protein	1.3938	0.950156
TVAG_172460	DEAD box ATP-dependent RNA helicase, putative	1.39349	1.02251
TVAG_423490	eukaryotic translation initiation factor 2 gamma subunit, putative	1.39322	0.844035
TVAG_277140	conserved hypothetical protein	1.39244	1.1702
TVAG_495410	U3 small nucleolar ribonucleoprotein imp4, putative	1.39217	0.856495
TVAG_226360	eukaryotic translation initiation factor, putative	1.39195	0.822249
TVAG_377780	conserved hypothetical protein	1.39182	0.906518
TVAG_118240	conserved hypothetical protein	1.39144	1.93742
TVAG_045610	conserved hypothetical protein	1.39134	1.3391
TVAG_129070	adaptin, alpha/gamma/epsilon, putative	1.39063	0.996728
TVAG_029300	conserved hypothetical protein	1.3906	1.3343
TVAG_346820	conserved hypothetical protein	1.39015	0.818049
TVAG_344270	conserved hypothetical protein	1.38991	0.796594
TVAG_176050	conserved hypothetical protein	1.38987	0.893517
TVAG_081580	conserved hypothetical protein	1.38859	0.698799
TVAG_186530	DNA-directed RNA polymerase subunit rpb8, putative	1.38854	0.839422
TVAG_302620	high mobility group protein, putative	1.38774	0.927021
TVAG_476020	vesicular-fusion protein nsf, putative	1.38769	1.14021
TVAG_487720	conserved hypothetical protein	1.38723	0.67501
TVAG_171980	DNA-directed RNA polymerase II, putative	1.38715	0.788794
TVAG_318900	5'->3' exoribonuclease, putative	1.38673	0.910407
TVAG_083310	AP-3 complex subunit beta-1, putative	1.38662	0.861216
TVAG_015810	conserved hypothetical protein	1.38662	0.981737
TVAG_070830	cytidylate kinase, putative	1.38633	0.893195
TVAG_271090	conserved hypothetical protein	1.38589	1.07897
TVAG_361320	zinc finger protein, putative	1.38534	0.803457
TVAG_398690	glycyl-tRNA synthetase, putative	1.38528	0.983989
TVAG_090830	conserved hypothetical protein	1.38525	0.947893
TVAG_061250	serine/threonine protein kinase, putative	1.38499	0.985369
TVAG_083540	ebna2 binding protein P100, putative	1.38485	1.11698
TVAG_150550	DNAj/HSP40, putative	1.3847	0.816473
TVAG_414000	conserved hypothetical protein	1.38455	0.823946
TVAG_215070	conserved hypothetical protein	1.38444	0.793839
TVAG_237220	60S ribosomal protein L26, putative	1.38443	1.00989
TVAG_038480	conserved hypothetical protein	1.38429	0.770277
TVAG_300740	mismatch repair protein Msh2 (mutS homolog)	1.38383	0.985208
TVAG_134900	cAMP-specific 3,5-cyclic phosphodiesterase, putative	1.38344	1.02562
TVAG_322520	Dolichyl-diphosphooligosaccharide--protein glycosyltransferase 67 kDa subunit precursor, putative	1.38319	1.16128
TVAG_439220	N(2),N(2)-dimethylguanosine tRNA methyltransferase, putative	1.38276	0.695716
TVAG_423660	ribosome biogenesis protein tsr1, putative	1.38276	0.84839
TVAG_122850	hypothetical protein	1.38159	1.33117
TVAG_251750	101 kDa malaria antigen, putative	1.38145	2.50119
TVAG_335380	conserved hypothetical protein	1.38107	0.663494
TVAG_145250	suppressor of ty, putative	1.3802	0.816756
TVAG_173770	conserved hypothetical protein	1.38012	0.600382
TVAG_000760	ankyrin repeat-containing protein, putative	1.37973	1.13566
TVAG_006280	RAB, putative	1.37947	0.914083
TVAG_037710	copine, putative	1.3793	1.52571
TVAG_140980	heat shock protein 70 (HSP70)-interacting protein, putative	1.37905	1.0006
TVAG_454360	conserved hypothetical protein	1.37904	1.06092
TVAG_163900	conserved hypothetical protein	1.37899	1.58211
TVAG_157790	3-oxo-5-alpha-steroid 4-dehydrogenase, putative	1.37856	1.19972
TVAG_379600	paramyosin, putative	1.37819	1.15038
TVAG_477120	Rab9, putative	1.37797	1.19032
TVAG_021050	AP-2 complex subunit beta-1, putative	1.37793	0.974718
TVAG_039190	conserved hypothetical protein	1.37748	0.796588
TVAG_038880	DNA topoisomerase II, putative	1.37728	1.26405
TVAG_284350	phosphatidylinositol kinase, putative	1.37718	0.98426
TVAG_401620	conserved hypothetical protein	1.37659	1.12072
TVAG_130210	conserved hypothetical protein	1.37627	0.892873
TVAG_164580	cytoplasmic dynein light chain, putative	1.37625	0.981909
TVAG_298080	Clan CA, family C1, cathepsin L-like cysteine peptidase	1.37598	1.03963
TVAG_252690	conserved hypothetical protein	1.37576	0.783919
TVAG_153820	conserved hypothetical protein	1.37536	0.587964
TVAG_272260	Clan IH, family I25, phytocystatin-like peptidase inhibitor	1.37515	1.12569
TVAG_485900	conserved hypothetical protein	1.37438	0.906429
TVAG_212570	conserved hypothetical protein	1.37435	0.888179
TVAG_394720	sugar-1-phosphate guanyl transferase, putative	1.37423	0.846803
TVAG_276130	conserved hypothetical protein	1.37412	0.821413
TVAG_004080	DEAD box ATP-dependent RNA helicase, putative	1.37368	0.683338
TVAG_447000	conserved hypothetical protein	1.37366	1.07716
TVAG_133890	carboxypeptidase regulatory region-containing protein, putative	1.3723	1.19525
TVAG_263820	conserved hypothetical protein	1.37217	0.948266
TVAG_414560	DTDP-glucose 4,6-dehydratase, putative	1.37189	1.02468
TVAG_193450	hypothetical protein	1.37175	0.847824
TVAG_470330	60S ribosomal protein L32 and DNA-directed RNA polymerase II, subunit N, putative	1.37175	1.37473
TVAG_047090	conserved hypothetical protein	1.37105	0.759741
TVAG_475650	WD-repeat protein, putative	1.37003	1.18178
TVAG_159840	ribosomal-protein-alanine acetyltransferase, putative	1.36976	0.780089
TVAG_582690	conserved hypothetical protein	1.36949	0.902033
TVAG_457430	ubiquitin 1, putative	1.36762	0.925792
TVAG_139240	subgroup IIIi aminotransferase, putative	1.3675	1.09261
TVAG_462330	conserved hypothetical protein	1.36749	1.44693
TVAG_038850	conserved hypothetical protein	1.36721	1.27609
TVAG_092750	glucokinase	1.36669	2.12113
TVAG_420180	suppressor of ty, putative	1.36636	0.771562
TVAG_233090	tubulin-specific chaperone E, putative	1.36579	1.00811
TVAG_271840	f-actin capping protein beta subunit, putative	1.36556	1.93781
TVAG_453630	zinc finger protein zpr1, putative	1.36554	0.910841
TVAG_256540	conserved hypothetical protein	1.36539	0.701414
TVAG_109890	hypothetical protein	1.36531	0.993964
TVAG_211580	RNA binding motif protein, putative	1.36521	0.943827
TVAG_497110	U3 small nucleolar RNA (U3 snoRNA) associated protein, putative	1.36514	1.11383
TVAG_267140	transcription factor IWS1, putative	1.36497	1.08721
TVAG_067070	conserved hypothetical protein	1.36467	0.613202
TVAG_193090	hypothetical protein	1.36379	0.991761
TVAG_498830	mannose-1-phosphate guanyltransferase, putative	1.36359	0.85464
TVAG_063050	ankyrin repeat-containing protein, putative	1.36295	0.858778
TVAG_436700	beta-amylase, putative	1.36286	0.951507
TVAG_321030	conserved hypothetical protein	1.3624	1.35842
TVAG_322620	conserved hypothetical protein	1.36219	0.653305
TVAG_118920	conserved hypothetical protein	1.36101	1.03112
TVAG_492560	COP9 signalosome complex subunit, putative	1.36012	0.728067
TVAG_085470	conserved hypothetical protein	1.35995	1.06559
TVAG_453990	elongation factor 1-beta, putative	1.35984	0.912502
TVAG_117090	conserved hypothetical protein	1.35959	0.664647
TVAG_210730	nucleoside-triphosphatase, putative	1.35864	1.06628
TVAG_173790	glucosidase II beta subunit, putative	1.3585	0.941735
TVAG_308340	conserved hypothetical protein	1.35794	0.830239
TVAG_123550	developmentally regulated GTP-binding protein, putative	1.35792	1.01313
TVAG_344700	60S acidic ribosomal protein P0, putative	1.35777	0.883704
TVAG_258280	acetyl-CoA acetyltransferase 2, putative	1.35645	1.27333
TVAG_317780	conserved hypothetical protein	1.35639	3.13942
TVAG_137310	conserved hypothetical protein	1.35568	1.32141
TVAG_080700	vacuolar membrane protein pep11, putative	1.35532	1.10548
TVAG_300850	conserved hypothetical protein	1.35451	1.00656
TVAG_260750	conserved hypothetical protein	1.35426	1.24711
TVAG_021680	CAMK family protein kinase	1.35416	1.10335
TVAG_324510	chaperone binding protein, putative	1.35401	1.57395
TVAG_469400	14-3-3 protein sigma, gamma, zeta, beta/alpha, putative	1.35375	1.10364
TVAG_159790	prefoldin subunit, putative	1.35366	0.98247
TVAG_108370	conserved hypothetical protein	1.35285	0.650877
TVAG_246700	hypothetical protein	1.35267	0.51738
TVAG_152430	lysyl-tRNA synthetase, putative	1.35212	0.967661
TVAG_593040	conserved hypothetical protein	1.35193	0.714586
TVAG_366360	conserved hypothetical protein	1.35187	0.926546
TVAG_439460	AP-2 complex subunit beta-1, putative	1.35166	0.945878
TVAG_497260	axonmeal dynein heavy chain, putative	1.35155	0.898717
TVAG_251950	protein phosphatases pp1 regulatory subunit, putative	1.35129	1.35049
TVAG_283500	U3 small nucleolar RNA-associated protein, putative	1.35091	1.19769
TVAG_113710	phosphoglycerate mutase, putative	1.35074	0.770212
TVAG_329240	myosin-14, putative	1.35006	1.50544
TVAG_000070	methionyl-tRNA synthetase, putative	1.34939	0.79058
TVAG_185740	conserved hypothetical protein	1.34933	1.59329
TVAG_035540	conserved hypothetical protein	1.34924	0.875624
TVAG_174710	conserved hypothetical protein	1.34904	1.1754
TVAG_395340	conserved hypothetical protein	1.3485	0.87027
TVAG_293660	conserved hypothetical protein	1.34796	1.24749
TVAG_283340	RIO family atypical protein kinase	1.34792	0.874946
TVAG_389350	conserved hypothetical protein	1.34781	1.02793
TVAG_013520	hypothetical protein	1.34674	1.04271
TVAG_105990	eukaryotic translation initiation factor 3 subunit, putative	1.3467	1.07624
TVAG_214820	hypothetical protein	1.34658	0.901544
TVAG_440180	H/ACA ribonucleoprotein complex subunit, putative	1.3464	0.851414
TVAG_094060	f-actin capping protein beta subunit, putative	1.34625	1.1714
TVAG_447650	werner helicase interacting protein, putative	1.34594	1.20529
TVAG_186390	guanylate cyclase, putative	1.34579	0.819322
TVAG_436610	conserved hypothetical protein	1.34567	1.19814
TVAG_183020	hypothetical protein	1.3456	1.17393
TVAG_383970	WD repeat-containing protein, putative	1.34514	0.908597
TVAG_076780	conserved hypothetical protein	1.34507	0.669239
TVAG_399820	conserved hypothetical protein	1.34504	1.14907
TVAG_497440	conserved hypothetical protein	1.34472	1.45107
TVAG_173590	DEAD box ATP-dependent RNA helicase, putative	1.3445	0.596955
TVAG_216360	NADPH cytochrome P450, putative	1.34429	1.07687
TVAG_367810	conserved hypothetical protein	1.34421	0.90906
TVAG_355090	conserved hypothetical protein	1.3436	1.23578
TVAG_137880	peptidyl-prolyl cis-trans isomerase A, ppia, putative	1.34317	1.33834
TVAG_024980	ubiquitin fusion degradaton protein, putative	1.34279	1.18703
TVAG_072070	nicotinamide mononucleotide adenylyltransferase, putative	1.34254	0.65875
TVAG_073830	Clan CA, family C19, ubiquitin hydrolase-like cysteine peptidase	1.34241	0.932549
TVAG_184380	conserved hypothetical protein	1.34197	0.977068
TVAG_009840	60S ribosomal protein L7a, putative	1.34183	1.22073
TVAG_107620	UDP-glucose glycoprotein:glucosyltransferase, putative	1.34168	0.946727
TVAG_100140	protein SEY1, putative	1.34152	0.866403
TVAG_163680	hypothetical protein	1.3413	0.980424
TVAG_380320	Angio-associated migratory cell protein, putative	1.3412	0.857111
TVAG_149260	ras GTP exchange factor, putative	1.34108	1.24482
TVAG_354950	RNA-binding protein, putative	1.3406	0.710139
TVAG_253680	CAMK family protein kinase	1.34015	1.1804
TVAG_484360	DNA replication licensing factor MCM5, putative	1.34007	0.806453
TVAG_005660	conserved hypothetical protein	1.34003	1.19839
TVAG_453480	conserved hypothetical protein	1.33988	1.07444
TVAG_309150	conserved hypothetical protein	1.33987	0.988498
TVAG_176220	rabb and C, putative	1.33949	1.17805
TVAG_198280	minichromosome maintenance protein, putative	1.33935	1.17043
TVAG_276220	vesicle protein sorting-associated, putative	1.33894	0.888554
TVAG_028090	chaperonin-60kD, ch60, putative	1.33863	0.887033
TVAG_478270	conserved hypothetical protein	1.33814	0.739488
TVAG_380300	DNA-directed RNA polymerase, putative	1.3377	0.604795
TVAG_320200	Rab5b, putative	1.33713	1.06137
TVAG_202040	GTPase_rho, putative	1.33699	0.953953
TVAG_359510	conserved hypothetical protein	1.33673	0.983667
TVAG_485940	conserved hypothetical protein	1.3363	0.966656
TVAG_468240	dihydropyrimidine dehydrogenase, putative	1.33583	1.42568
TVAG_190040	hypothetical protein	1.33552	1.24282
TVAG_433110	antibiotic synthetase, putative	1.33469	0.880173
TVAG_484030	beta-hexosaminidase, putative	1.33444	0.85919
TVAG_063020	hypothetical protein	1.3343	1.01366
TVAG_462350	conserved hypothetical protein	1.33375	0.653701
TVAG_296920	conserved hypothetical protein	1.33348	1.74729
TVAG_060380	5'->3' exoribonuclease, putative	1.33339	1.25424
TVAG_273370	2-deoxyglucose-6-phosphate phosphatase, putative	1.33289	1.23378
TVAG_305400	seryl-tRNA synthetase, putative	1.33268	1.47609
TVAG_277410	thioredoxin, putative	1.33256	1.97459
TVAG_057830	conserved hypothetical protein	1.33254	1.13633
TVAG_158280	ribulose-5-phosphate-3-epimerase, putative	1.3325	1.13986
TVAG_272330	chaperonin containing t-complex protein 1, delta subunit, tcpd, putative	1.33241	1.00478
TVAG_277370	conserved hypothetical protein	1.33193	1.22425
TVAG_136460	hypothetical protein	1.331	0.997404
TVAG_211970	conserved hypothetical protein	1.33092	0.888811
TVAG_063710	conserved hypothetical protein	1.33086	1.08021
TVAG_177930	chaperonin-60kD, ch60, putative	1.33072	1.3702
TVAG_458460	acc synthase, putative	1.33044	1.02222
TVAG_185080	ran, putative	1.3298	0.919633
TVAG_075580	conserved hypothetical protein	1.32964	1.6408
TVAG_272910	transaldolase total2, putative	1.32963	1.19943
TVAG_274130	lim domain, putative	1.32931	1.02111
TVAG_297170	RAB6-interacting protein, putative	1.32918	0.917537
TVAG_404000	conserved hypothetical protein	1.32897	0.877234
TVAG_221140	conserved hypothetical protein	1.32861	0.803146
TVAG_083520	helicase, putative	1.32832	1.74321
TVAG_443080	conserved hypothetical protein	1.32803	1.367
TVAG_285070	transcription initiation factor tfiid, putative	1.3277	1.07969
TVAG_028650	conserved hypothetical protein	1.32769	1.33053
TVAG_387740	adaptin, alpha/gamma/epsilon, putative	1.3275	0.931401
TVAG_440690	small GTPase rabh, putative	1.32739	0.885991
TVAG_078730	Ferredoxin 7	1.32706	1.26113
TVAG_256890	conserved hypothetical protein	1.32686	1.0718
TVAG_189790	conserved hypothetical protein	1.32658	0.861581
TVAG_006480	axonemal dynein gamma heavy chain, putative	1.32639	1.00763
TVAG_378020	ef-hand domain (C-terminal) containing protein, putative	1.32626	0.882198
TVAG_229130	conserved hypothetical protein	1.32625	0.704636
TVAG_324940	tetratricopeptide repeat protein, tpr, putative	1.32611	0.880227
TVAG_293510	ankyrin repeat domain, putative	1.32595	0.750347
TVAG_216440	60S ribosomal protein L24, putative	1.32593	0.643183
TVAG_194830	conserved hypothetical protein	1.32593	1.3695
TVAG_498960	ribosomal protein S2, eukaryotic and archaeal form, putative	1.32586	0.95239
TVAG_335500	conserved hypothetical protein	1.32581	0.902453
TVAG_226630	conserved hypothetical protein	1.32577	1.57558
TVAG_152400	Family T1, proteasome beta subunit, threonine peptidase	1.32563	0.753934
TVAG_152670	conserved hypothetical protein	1.32518	1.06127
TVAG_267950	lysyl-tRNA synthetase, putative	1.32508	0.997872
TVAG_411440	60S acidic ribosomal protein P2, putative	1.32351	1.14103
TVAG_335370	coatomer gamma subunit, putative	1.32338	0.722659
TVAG_402500	60S acidic ribosomal protein P2, putative	1.32328	1.15963
TVAG_004740	conserved hypothetical protein	1.32311	1.23833
TVAG_094720	60S ribosomal protein L34, putative	1.32295	2.00173
TVAG_002360	troponin T, putative	1.32196	1.17766
TVAG_086300	30S ribosomal protein S10p, putative	1.32164	1.48898
TVAG_266830	cohesin subunit Smc1	1.32135	1.2753
TVAG_126330	ubiquitination factor E4, putative	1.32118	0.95849
TVAG_434120	phosphoenolpyruvate carboxykinase, putative	1.32113	1.656
TVAG_283020	initiation factor 5A, putative	1.32101	1.00329
TVAG_494470	conserved hypothetical protein	1.32099	0.848988
TVAG_091480	DNA primase large subunit, putative	1.3209	0.824128
TVAG_493290	phosphomethylpyrimidine kinase, putative	1.32066	1.02336
TVAG_378250	DEAD box ATP-dependent RNA helicase, putative	1.32065	1.23865
TVAG_398820	nucleostemin, putative	1.32019	1.03366
TVAG_263740	enolase, putative	1.32016	1.0777
TVAG_105170	dynein heavy chain, putative	1.32008	1.09156
TVAG_302250	conserved hypothetical protein	1.31997	0.843633
TVAG_108390	conserved hypothetical protein	1.31975	0.900897
TVAG_574730	conserved hypothetical protein	1.31957	1.16106
TVAG_233180	conserved hypothetical protein	1.31955	0.795515
TVAG_421560	alpha-1,3-mannosyltransferase, putative	1.31904	0.775249
TVAG_348300	conserved hypothetical protein	1.31853	1.23956
TVAG_243360	midasin, putative	1.31804	0.849382
TVAG_287550	serine/threonine-protein phosphatase 2A 65 kDa regulatory subunit A gamma isoform, putative	1.318	1.03898
TVAG_176040	conserved hypothetical protein	1.31792	0.8321
TVAG_371870	conserved hypothetical protein	1.31686	1.44922
TVAG_274640	conserved hypothetical protein	1.31681	1.89397
TVAG_452120	GTP-binding protein alpha subunit, gna, putative	1.31666	0.817398
TVAG_280580	conserved hypothetical protein	1.31645	1.01672
TVAG_006920	conserved hypothetical protein	1.31637	0.86026
TVAG_488400	conserved hypothetical protein	1.31599	1.0019
TVAG_271200	leucyl-tRNA synthetase, putative	1.31577	1.15448
TVAG_179830	conserved hypothetical protein	1.31557	0.843528
TVAG_321430	Clan MG, familly M24, aminopeptidase P-like metallopeptidase	1.3155	1.2722
TVAG_267320	Nicastrin precursor, putative	1.31543	0.473815
TVAG_286270	conserved hypothetical protein	1.31511	1.10191
TVAG_248980	mmr1/hsr1 GTP binding protein, putative	1.31491	0.886268
TVAG_109810	DEAD box ATP-dependent RNA helicase, putative	1.31421	1.10065
TVAG_359090	tubulin beta chain, putative	1.31395	1.035
TVAG_291380	conserved hypothetical protein	1.3138	0.876878
TVAG_447770	ankyrin repeat-containing protein, putative	1.31378	0.817332
TVAG_412220	malic enzyme, putative	1.31368	1.86165
TVAG_000870	conserved hypothetical protein	1.31357	0.952317
TVAG_253760	armc4, putative	1.3132	0.718356
TVAG_027620	phosphoglucomutase, putative	1.31319	0.940351
TVAG_076340	hypothetical protein	1.31303	0.622561
TVAG_434310	conserved hypothetical protein	1.31299	1.45682
TVAG_263250	isoleucyl, leucyl, tyrosyl, valyl and methionyl-tRNA synthetases, putative	1.31279	1.03328
TVAG_416640	structural maintenance of chromosome 1 protein, putative	1.31241	1.52881
TVAG_340320	conserved hypothetical protein	1.31231	0.916762
TVAG_015800	60S ribosomal protein L23, putative	1.31213	0.794618
TVAG_467850	conserved hypothetical protein	1.31208	1.08948
TVAG_040340	PIKK family atypical protein kinase	1.31177	0.969908
TVAG_004060	Family T1, proteasome alpha subunit, threonine peptidase	1.31165	0.921852
TVAG_437210	conserved hypothetical protein	1.31151	0.727318
TVAG_276410	translation elongation factor, putative	1.31141	1.00815
TVAG_342610	interferon-induced, double-stranded RNA-activated protein kinase, putative	1.31122	1.10026
TVAG_177910	hypothetical protein	1.31119	1.15619
TVAG_449290	DNA double-strand break repair Rad50 ATPase, putative	1.31064	1.37184
TVAG_190260	conserved hypothetical protein	1.31021	0.766745
TVAG_305580	conserved hypothetical protein	1.30999	0.992691
TVAG_108510	vacuolar sorting protein vps29, putative	1.30941	0.985469
TVAG_344080	adaptin, alpha/gamma/epsilon, putative	1.30871	0.761242
TVAG_401850	NAD dependent epimerase/dehydratase, putative	1.3087	0.955581
TVAG_378380	conserved hypothetical protein	1.30834	1.22376
TVAG_128750	conserved hypothetical protein	1.30833	1.45904
TVAG_247000	ADP-ribosylation factor, arf, putative	1.30817	1.21903
TVAG_177380	conserved hypothetical protein	1.30775	0.757372
TVAG_475350	calcineurin B subunit, putative	1.30754	1.36882
TVAG_325610	rotamase, putative	1.30694	0.811139
TVAG_235060	PIKK family atypical protein kinase	1.30677	1.31285
TVAG_064270	conserved hypothetical protein	1.30656	0.876337
TVAG_273970	conserved hypothetical protein	1.30652	1.21025
TVAG_144060	CAMK family protein kinase	1.30623	1.28902
TVAG_081630	purine nucleoside phosphorylase, putative	1.30561	1.02917
TVAG_425440	conserved hypothetical protein	1.30543	0.958651
TVAG_263800	disulfide oxidoreductase, putative	1.30522	1.0065
TVAG_286490	RAB, putative	1.30513	0.931481
TVAG_125340	cAMP-dependent protein kinase regulatory subunit, putative	1.30453	1.14094
TVAG_286500	DEAD box ATP-dependent RNA helicase, putative	1.30436	0.922997
TVAG_121400	pyruvate, phosphate dikinase, chloroplast, putative	1.30433	1.1441
TVAG_254480	conserved hypothetical protein	1.30396	0.598262
TVAG_440010	cGMP-inhibited 3,5-cyclic phosphodiesterase, putative	1.30394	0.833897
TVAG_410100	centromeric protein E, putative	1.30371	1.30744
TVAG_147540	conserved hypothetical protein	1.30356	0.830526
TVAG_010560	30S 40S ribosomal protein, putative	1.30352	1.23188
TVAG_028160	cation-transporting ATPase, putative	1.30309	0.956528
TVAG_342830	40S ribosomal protein S14/30S ribosomal protein S11, putative	1.30148	1.33481
TVAG_276400	cysteinyl-tRNA synthetase, putative	1.30138	0.919966
TVAG_355030	conserved hypothetical protein	1.30096	0.497191
TVAG_250220	DNA replication licensing factor MCM4, putative	1.30059	1.36312
TVAG_062520	cyclophilin, putative	1.30057	1.00635
TVAG_447160	iron dehydrogenase, putative	1.29993	1.18475
TVAG_044270	RAB, putative	1.29973	1.10792
TVAG_392410	Clan MH, family M18, aspartyl aminopeptidase-like metallopeptidase	1.29897	0.957344
TVAG_301860	calcium binding protein, putative	1.29838	0.887548
TVAG_167830	conserved hypothetical protein	1.29819	1.25748
TVAG_142220	conserved hypothetical protein	1.29811	1.42806
TVAG_033610	conserved hypothetical protein	1.29795	0.662868
TVAG_276370	ubiquitin, putative	1.29786	1.32514
TVAG_477240	rap GTPase-activating protein, putative	1.29773	0.965305
TVAG_349780	conserved hypothetical protein	1.2976	0.965297
TVAG_434630	conserved hypothetical protein	1.29731	0.836903
TVAG_183080	ankyrin repeat-containing protein, putative	1.29723	0.841897
TVAG_438400	conserved hypothetical protein	1.29694	0.961863
TVAG_090060	GTP-binding protein Rab2, putative	1.29663	0.734517
TVAG_370920	conserved hypothetical protein	1.29658	1.24251
TVAG_236250	conserved hypothetical protein	1.29645	0.838602
TVAG_029150	Clan CA, family C19, ubiquitin hydrolase-like cysteine peptidase	1.2963	0.919311
TVAG_395360	conserved hypothetical protein	1.29624	0.981868
TVAG_456920	tubulin alpha chain, putative	1.29601	0.984791
TVAG_024030	vesicle protein sorting-associated, putative	1.29591	1.09851
TVAG_174520	neuroendocrine differentiation factor, putative	1.29583	1.0221
TVAG_490400	conserved hypothetical protein	1.29578	1.3836
TVAG_127240	conserved hypothetical protein	1.2954	0.648532
TVAG_000650	Cullin-4, putative	1.29519	0.810927
TVAG_192830	endosomal P24a protein, putative	1.29507	1.26692
TVAG_083480	conserved hypothetical protein	1.29498	0.826515
TVAG_006110	ubiquitin-activating enzyme E1, putative	1.29472	0.975636
TVAG_204500	3-phosphoinositide dependent protein kinase-1, putative	1.29435	1.08881
TVAG_094840	glucosamine 6-phosphate N-acetyltransferase, putative	1.29362	1.02176
TVAG_327470	alcohol dehydrogenase, putative	1.29325	1.15253
TVAG_567400	conserved hypothetical protein	1.29312	1.61914
TVAG_151510	conserved hypothetical protein	1.29268	1.10058
TVAG_297000	conserved hypothetical protein	1.29225	1.31136
TVAG_347770	dolichol-phosphate mannosyltransferase, putative	1.2919	1.75172
TVAG_124160	Clan MP, family M67, Poh1-like metallopeptidase	1.29097	0.737177
TVAG_279420	cop9 signalosome complex subunit, putative	1.29081	1.11171
TVAG_377850	hypothetical protein	1.29048	1.0608
TVAG_149330	conserved hypothetical protein	1.29025	0.884992
TVAG_373190	conserved hypothetical protein	1.28977	1.06856
TVAG_315260	thymidylate kinase, putative	1.28932	0.967331
TVAG_343980	conserved hypothetical protein	1.2891	0.742411
TVAG_013310	alpha chimerin, putative	1.28897	0.924794
TVAG_394060	conserved hypothetical protein	1.28897	0.830199
TVAG_118790	dock-10, putative	1.28855	0.710268
TVAG_310110	RAB, putative	1.28815	0.743469
TVAG_300270	conserved hypothetical protein	1.28798	0.971722
TVAG_417700	translational activator gcn1, putative	1.28768	0.901103
TVAG_257310	Rab21, putative	1.28654	0.918752
TVAG_190440	conserved hypothetical protein	1.28653	1.0805
TVAG_364420	26S proteasome regulatory subunit, putative	1.28615	0.915019
TVAG_264690	conserved hypothetical protein	1.28597	1.10669
TVAG_291720	conserved hypothetical protein	1.28597	0.806835
TVAG_457880	ubiquitin-activating enzyme E1, putative	1.28557	1.3816
TVAG_232800	conserved hypothetical protein	1.28537	1.07545
TVAG_434020	WD-repeat protein, putative	1.28529	0.704436
TVAG_306320	calcium binding protein, putative	1.28432	0.947593
TVAG_005970	conserved hypothetical protein	1.28432	1.09661
TVAG_295720	nuclease sbcCD subunit C, putative	1.28423	1.47078
TVAG_482430	60S ribosomal protein L18, putative	1.28418	0.96071
TVAG_340550	AMP dependent ligase, putative	1.28387	1.03607
TVAG_TEG_DS113583_1_28	Maverick transposable element conserved hypothetical protein	1.28387	0.969912
TVAG_167110	serine/threonine-protein kinase ripk4, putative	1.28372	0.963945
TVAG_214270	conserved hypothetical protein	1.28356	0.946831
TVAG_109650	caldesmon, putative	1.28349	1.50909
TVAG_357850	axonemal dynein light chain P33, putative	1.28344	1.6443
TVAG_008100	Rabx38 protein, putative	1.28295	0.86642
TVAG_423320	60S ribosomal protein L13, putative	1.28267	1.75269
TVAG_232720	nuclear pore complex protein, putative	1.28244	0.870364
TVAG_240480	conserved hypothetical protein	1.28226	0.835769
TVAG_459470	Rab9, putative	1.2822	0.835279
TVAG_339630	thioredoxin, putative	1.28207	0.963726
TVAG_139260	nucleolar protein, putative	1.28174	0.51236
TVAG_443540	coiled-coil domain-containing protein, putative	1.28151	0.913782
TVAG_467730	conserved hypothetical protein	1.28148	0.880813
TVAG_143120	conserved hypothetical protein	1.28145	0.778737
TVAG_453880	conserved hypothetical protein	1.28112	0.75464
TVAG_157750	signal recognition particle 19 kD protein, putative	1.28077	1.17226
TVAG_316110	syntaxin, putative	1.2805	0.864085
TVAG_212270	F-actin capping protein subunit alpha, putative	1.28039	2.28161
TVAG_055150	conserved hypothetical protein	1.28014	0.841195
TVAG_178140	phosphoenolpyruvate-protein phosphotransferase, putative	1.28012	1.1393
TVAG_478160	conserved hypothetical protein	1.27968	1.12108
TVAG_273960	alpha-glucosidase, putative	1.27944	0.996116
TVAG_363990	conserved hypothetical protein	1.27928	1.02477
TVAG_096320	COMM domain-containing protein, putative	1.27925	1.26182
TVAG_437230	DEAD box ATP-dependent RNA helicase, putative	1.27807	0.805103
TVAG_000750	prefoldin subunit, putative	1.27762	1.1072
TVAG_403290	calmodulin, putative	1.27759	1.11484
TVAG_106390	RAB-36 and, putative	1.27724	0.87493
TVAG_569810	conserved hypothetical protein	1.27706	1.21534
TVAG_008770	ubiquitin-protein ligase, putative	1.27697	0.83179
TVAG_167250	chaperonin, putative	1.2768	0.882974
TVAG_493000	adenylate kinase 1, putative	1.2768	1.18273
TVAG_222040	conserved hypothetical protein	1.27651	1.59539
TVAG_363750	conserved hypothetical protein	1.27598	0.885364
TVAG_342780	nonsense-mediated mRNA decay protein, putative	1.27591	0.879424
TVAG_483540	conserved hypothetical protein	1.2759	1.0246
TVAG_411430	conserved hypothetical protein	1.27586	0.631984
TVAG_117450	DNA-directed RNA polymerase I subunit, putative	1.27527	0.852184
TVAG_157160	DNA double-strand break repair Rad50 ATPase, putative	1.27518	1.11231
TVAG_184870	hypothetical protein	1.27517	0.963967
TVAG_586980	glycerol-3-phosphate dehydrogenase, putative	1.27505	1.47908
TVAG_475950	pre-mRNA cleavage factor im, 25kD subunit, putative	1.275	1.12413
TVAG_486850	conserved hypothetical protein	1.27473	0.743988
TVAG_157280	conserved hypothetical protein	1.27449	0.914913
TVAG_018930	heat shock protein, putative	1.27301	1.02288
TVAG_303600	chaperonin containing t-complex protein 1, zeta subunit, tcpz, putative	1.27235	0.934229
TVAG_006150	Clan CA, family C19, ubiquitin hydrolase-like cysteine peptidase	1.27185	0.735865
TVAG_067980	60S ribosomal protein L7, putative	1.27138	1.11726
TVAG_005990	Replication protein A 30 kDa subunit, putative	1.27137	0.93614
TVAG_094230	hypothetical protein	1.27091	1.25986
TVAG_283720	conserved hypothetical protein	1.27084	1.33818
TVAG_190130	60S ribosomal protein L22, putative	1.26983	1.27223
TVAG_208960	30S ribosomal protein S19, putative	1.26972	1.39229
TVAG_436740	conserved hypothetical protein	1.26969	1.22411
TVAG_418640	conserved hypothetical protein	1.2696	1.01922
TVAG_205840	ornithine decarboxylase, putative	1.26948	0.852672
TVAG_418070	dedicator of cytokinesis, putative	1.26923	1.03561
TVAG_044630	dedicator of cytokinesis, putative	1.26918	1.10087
TVAG_415510	AP-3 complex subunit delta-1, putative	1.26837	0.941245
TVAG_391530	conserved hypothetical protein	1.26824	0.671651
TVAG_345010	conserved hypothetical protein	1.2682	0.688081
TVAG_462480	rho4, putative	1.26791	1.55593
TVAG_392980	UV excision repair protein rad23, putative	1.26775	1.64179
TVAG_398870	conserved hypothetical protein	1.26766	1.24875
TVAG_387970	malate dehydrogenase, putative	1.2675	1.36403
TVAG_205540	ankyrin repeat domain, putative	1.26741	0.637178
TVAG_332210	conserved hypothetical protein	1.26607	0.934003
TVAG_212720	conserved hypothetical protein	1.26602	0.740297
TVAG_263350	conserved hypothetical protein	1.26584	1.05205
TVAG_417520	conserved hypothetical protein	1.26569	1.18349
TVAG_527180	RAB, putative	1.26548	0.960975
TVAG_058390	conserved hypothetical protein	1.26542	0.834151
TVAG_497930	centrin, putative	1.2652	0.707766
TVAG_178070	tubulin-specific chaperone A, putative	1.26511	0.806621
TVAG_262380	conserved hypothetical protein	1.26502	0.922863
TVAG_344060	conserved hypothetical protein	1.26487	0.902679
TVAG_080210	protein disulfide isomerase, putative	1.26479	0.865129
TVAG_037530	conserved hypothetical protein	1.26415	1.16153
TVAG_005020	RNA-binding protein, putative	1.26404	0.894526
TVAG_200920	conserved hypothetical protein	1.26396	0.937252
TVAG_119450	conserved hypothetical protein	1.26395	0.945666
TVAG_237680	ADP,ATP carrier protein, putative	1.26345	0.85161
TVAG_043980	DEAD box ATP-dependent RNA helicase, putative	1.26338	1.01158
TVAG_222900	carmil, putative	1.26338	0.510222
TVAG_068140	conserved hypothetical protein	1.26296	0.944983
TVAG_431050	conserved hypothetical protein	1.26292	0.853235
TVAG_459140	prp31, putative	1.26273	1.40061
TVAG_206790	conserved hypothetical protein	1.26267	1.35772
TVAG_151040	COP9 signalosome complex subunit, putative	1.26211	0.837458
TVAG_484960	N-myristoyl transferase, putative	1.26192	1.02169
TVAG_166730	hypothetical protein	1.26185	1.19379
TVAG_180840	conserved hypothetical protein	1.26158	0.783687
TVAG_362020	threonine dehydratase/deaminase, putative	1.26156	1.4761
TVAG_074900	heat shock protein 70kD, putative	1.26139	0.965587
TVAG_344910	conserved hypothetical protein	1.26088	0.976823
TVAG_441340	protein C9orf39, putative	1.26058	0.980598
TVAG_212030	protein phosphatase-2B, putative	1.26032	1.42348
TVAG_RG_DS113423_14	conserved hypothetical protein	1.26009	1.22715
TVAG_405730	Rabx37 protein, putative	1.25987	1.06554
TVAG_079770	tRNA and rRNA cytosine-C5-methylase, putative	1.25941	0.888764
TVAG_145570	receptor for activated protein kinase C, putative	1.25929	0.905027
TVAG_350580	Rab21, putative	1.25911	0.955525
TVAG_257110	diaminopimelate decarboxylase, putative	1.25842	0.964893
TVAG_402790	CAMK family protein kinase	1.25838	0.7774
TVAG_038520	protein transport protein sec23, putative	1.25833	0.699975
TVAG_398810	protein phosphatase 1 regulatory subunit 12B, putative	1.25821	0.7943
TVAG_107720	60S ribosomal protein L10a, putative	1.25796	1.06208
TVAG_498860	AAA ATPase, putative	1.25789	1.32793
TVAG_263690	phosphofructokinase, putative	1.25727	0.980492
TVAG_372020	vacuolar membrane protein pep11, putative	1.25705	1.19855
TVAG_045730	conserved hypothetical protein	1.25699	0.790422
TVAG_472690	AP-2 complex subunit beta-1, putative	1.25693	0.803567
TVAG_121620	N-ethylmaleimide reductase, putative	1.25671	0.782976
TVAG_275980	chromosome 6 open reading frame, putative	1.2567	1.09534
TVAG_419730	conserved hypothetical protein	1.2564	0.993833
TVAG_026250	conserved hypothetical protein	1.25636	0.531712
TVAG_101340	conserved hypothetical protein	1.25601	0.850377
TVAG_214280	hypothetical protein	1.256	1.69736
TVAG_206350	prefoldin subunit, putative	1.2559	1.1923
TVAG_186500	hypothetical protein	1.25561	0.744081
TVAG_485880	Clan CA, family C1, cathepsin L-like cysteine peptidase	1.25548	0.806218
TVAG_189860	actin, putative	1.25504	0.966787
TVAG_272360	rho4, putative	1.2549	1.09979
TVAG_025190	TKL family protein kinase	1.25471	0.95276
TVAG_378030	hypothetical protein	1.25438	0.907032
TVAG_249850	RNAse L inhibitor, putative	1.25417	0.832041
TVAG_353380	ADP-ribosylation factor, arf, putative	1.25362	1.03653
TVAG_229460	nuclear pore glycoprotein p62, putative	1.25345	1.22654
TVAG_016600	NAD dependent epimerase/dehydratase, putative	1.2533	1.03867
TVAG_028060	RNA-binding protein, putative	1.25325	0.823252
TVAG_012650	amidophosphoribosyltransferase, putative	1.25321	0.741638
TVAG_205030	conserved hypothetical protein	1.25318	1.09818
TVAG_277870	conserved hypothetical protein	1.253	0.8918
TVAG_486700	conserved hypothetical protein	1.25296	0.941484
TVAG_185890	conserved hypothetical protein	1.25241	0.635108
TVAG_328590	translation initiation factor eif-2B gamma subunit, putative	1.25239	0.679675
TVAG_393130	conserved hypothetical protein	1.25237	1.0502
TVAG_102960	conserved hypothetical protein	1.2522	1.08794
TVAG_208760	conserved hypothetical protein	1.25206	1.08108
TVAG_247230	hypothetical protein	1.25177	0.792885
TVAG_391420	caldesmon, putative	1.25097	0.921944
TVAG_197680	Clan CA, family C19, ubiquitin hydrolase-like cysteine peptidase	1.25073	1.07354
TVAG_066690	chaperonin containing t-complex protein 1, epsilon subunit, tcpe, putative	1.25061	1.24609
TVAG_291690	60S acidic ribosomal protein P2, putative	1.25026	0.985381
TVAG_226850	conserved hypothetical protein	1.24999	0.710326
TVAG_247520	protein disulfide isomerase, putative	1.24987	0.81761
TVAG_215090	eukaryotic translation initiation factor 4E type, putative	1.24964	0.962792
TVAG_253810	conserved hypothetical protein	1.2495	1.47335
TVAG_329880	conserved hypothetical protein	1.24936	0.745774
TVAG_110010	conserved hypothetical protein	1.24895	0.958621
TVAG_317300	conserved hypothetical protein	1.24873	0.897453
TVAG_114460	eukaryotic translation initiation factor 3 subunit, putative	1.24866	0.937286
TVAG_274750	GTP-binding protein alpha subunit, gna, putative	1.24808	0.890447
TVAG_280090	conserved hypothetical protein	1.24806	0.745756
TVAG_063590	bsu-protein phosphatase, putative	1.24793	1.19215
TVAG_268020	aspartate aminotransferase, putative	1.24786	1.11776
TVAG_071140	clathrin coat assembly protein ap17, putative	1.24778	0.98967
TVAG_388310	Clan CA, family C19, ubiquitin hydrolase-like cysteine peptidase	1.24733	0.555859
TVAG_355010	conserved hypothetical protein	1.24729	0.89241
TVAG_176480	DNA repair protein Smc6	1.24715	0.778613
TVAG_122020	calreticulin, putative	1.24698	0.855968
TVAG_239580	translation factor, putative	1.24685	0.899652
TVAG_220800	conserved hypothetical protein	1.24662	1.00421
TVAG_198290	ubiquitin-conjugating enzyme E2-25kD, putative	1.24613	1.15671
TVAG_166580	conserved hypothetical protein	1.24602	1.01391
TVAG_100310	ptx1 protein, putative	1.24541	0.960325
TVAG_348320	60S acidic ribosomal protein P2, putative	1.24537	0.932718
TVAG_204390	thioredoxin m(mitochondrial)-type, putative	1.24527	1.03669
TVAG_083370	conserved hypothetical protein	1.24524	0.706159
TVAG_228640	histone H2b, putative	1.2451	0.939715
TVAG_220990	chaperone binding protein, putative	1.24477	1.37427
TVAG_016640	conserved hypothetical protein	1.24471	0.892325
TVAG_527170	conserved hypothetical protein	1.24439	0.856098
TVAG_297490	Clathrin light chain, putative	1.24406	1.19342
TVAG_267590	conserved hypothetical protein	1.24389	1.29081
TVAG_148100	conserved hypothetical protein	1.24287	1.75593
TVAG_190360	conserved hypothetical protein	1.24284	1.86924
TVAG_256290	conserved hypothetical protein	1.24283	1.02223
TVAG_290210	conserved hypothetical protein	1.24279	0.849991
TVAG_369020	clathrin heavy chain, putative	1.24274	0.678128
TVAG_133140	conserved hypothetical protein	1.24245	1.79074
TVAG_038460	conserved hypothetical protein	1.24235	0.692724
TVAG_515910	conserved hypothetical protein	1.24206	0.896431
TVAG_408870	conserved hypothetical protein	1.24204	1.06052
TVAG_282690	conserved hypothetical protein	1.24204	1.08222
TVAG_442890	WD-repeat protein, putative	1.24184	1.14397
TVAG_408120	nnp-1 protein, putative	1.24158	0.77003
TVAG_190270	conserved hypothetical protein	1.24147	0.775832
TVAG_104520	conserved hypothetical protein	1.24105	0.736924
TVAG_230180	UDP-glucose 6-dehydrogenase, putative	1.24096	1.20493
TVAG_370020	WD-repeat protein, putative	1.24072	0.91913
TVAG_457420	hypothetical protein	1.24039	0.861471
TVAG_053680	prolyl-tRNA synthetase, putative	1.24022	0.960257
TVAG_319090	conserved hypothetical protein	1.24013	0.937362
TVAG_015960	GTP-binding protein-invertebrate, putative	1.2401	0.663556
TVAG_328530	conserved hypothetical protein	1.23976	0.747308
TVAG_173640	cation-transporting ATPase, putative	1.23964	0.93805
TVAG_286480	conserved hypothetical protein	1.23955	1.07122
TVAG_187690	leucine rich repeat-containing protein, putative	1.23936	0.879623
TVAG_193400	UV excision repair protein rad23, putative	1.2392	1.1804
TVAG_384500	conserved hypothetical protein	1.23897	1.00752
TVAG_178290	NAD dependent epimerase/dehydratase, putative	1.23891	1.34186
TVAG_429930	conserved hypothetical protein	1.23841	0.826115
TVAG_315140	protein disulfide isomerase, putative	1.2384	0.818367
TVAG_591230	RNA polymerase A, putative	1.23813	0.999847
TVAG_212800	Clan MG, familly M24, aminopeptidase P-like metallopeptidase	1.23806	0.80116
TVAG_402040	hypothetical protein	1.23795	0.835304
TVAG_005950	antibiotic synthetase, putative	1.23781	0.976069
TVAG_053720	conserved hypothetical protein	1.2376	0.996064
TVAG_158970	protein phosphatase 2C, putative	1.23752	1.14212
TVAG_391860	conserved hypothetical protein	1.23735	0.858682
TVAG_095410	conserved hypothetical protein	1.23707	0.730073
TVAG_044540	TKL family protein kinase	1.23644	1.63472
TVAG_210320	adenosylhomocysteinase, putative	1.23643	0.902242
TVAG_062640	eukaryotic translation initiation factor 3 subunit, putative	1.23584	0.655776
TVAG_097960	conserved hypothetical protein	1.23512	1.13615
TVAG_533910	rheb, putative	1.23495	0.993962
TVAG_366320	pyrazinamidase/nicotinamidase, putative	1.2348	0.552463
TVAG_498560	secretory carrier membrane protein, putative	1.23477	1.27508
TVAG_070820	conserved hypothetical protein	1.23475	1.21341
TVAG_075440	conserved hypothetical protein	1.23459	0.906008
TVAG_212120	dynein light chain Tctex-type, putative	1.23455	0.978972
TVAG_339450	retiin, putative	1.23438	1.2705
TVAG_272960	40S ribosomal protein S24, putative	1.2339	0.633048
TVAG_018970	methionine sulfoxide reductase, putative	1.23378	0.797116
TVAG_179110	importin-alpha re-exporter, putative	1.23355	0.724199
TVAG_246640	esophageal cancer associated protein, putative	1.23332	0.92226
TVAG_128790	60S ribosomal protein L4, putative	1.2325	1.47851
TVAG_093600	60S ribosomal protein L23a, putative	1.23216	0.656381
TVAG_298070	B7 leucine rich protein, putative	1.23209	0.88139
TVAG_088780	conserved hypothetical protein	1.23165	0.840402
TVAG_225930	conserved hypothetical protein	1.23136	1.54947
TVAG_120030	conserved hypothetical protein	1.23134	1.09518
TVAG_317280	conserved hypothetical protein	1.23102	0.84907
TVAG_347250	60S ribosomal protein L18a, putative	1.23079	1.22169
TVAG_383370	conserved hypothetical protein	1.23079	1.00465
TVAG_408160	ral, putative	1.22992	0.678308
TVAG_291910	conserved hypothetical protein	1.22964	1.20485
TVAG_182480	PIKK family atypical protein kinase	1.22902	1.11101
TVAG_239320	histone H4, putative	1.22884	1.05713
TVAG_233330	conserved hypothetical protein	1.22834	1.07205
TVAG_118970	translation initiation factor eif-2B beta subunit, putative	1.22833	0.859196
TVAG_310240	nuclear movement protein nudc, putative	1.22802	1.07619
TVAG_009140	conserved hypothetical protein	1.22757	0.878863
TVAG_081750	serine/threonine-protein phosphatase 2A 55 kDa regulatory subunit B gamma isoform, putative	1.2275	0.976281
TVAG_436920	hypothetical protein	1.22699	0.98232
TVAG_035410	translation initiation inhibitor, putative	1.22682	0.808802
TVAG_066900	ubiquitin-conjugating enzyme E2-25kD, putative	1.22653	1.30543
TVAG_166420	clathrin coat assembly protein ap19, putative	1.22648	1.05361
TVAG_282000	adenylate kinase, putative	1.22638	0.981133
TVAG_043470	RNA-binding protein, putative	1.22614	1.05778
TVAG_237350	fidipidine, putative	1.22582	0.723451
TVAG_417190	2-deoxyglucose-6-phosphate phosphatase, putative	1.22582	0.840894
TVAG_462680	Clan SC, family S28, unassigned serine peptidase	1.22581	0.913897
TVAG_462530	30S ribosomal protein S8, putative	1.22565	1.00541
TVAG_315190	CAMK family protein kinase	1.22545	1.12144
TVAG_453940	conserved hypothetical protein	1.22543	1.20346
TVAG_445420	serine/threonine protein phosphatase, putative	1.22536	0.634507
TVAG_363680	cleavage and polyadenylation specificity factor, putative	1.22529	0.840373
TVAG_482280	conserved hypothetical protein	1.22526	0.750064
TVAG_288460	conserved hypothetical protein	1.22493	0.987292
TVAG_191500	Clan MA, family M8, leishmanolysin-like protein	1.22457	1.16
TVAG_433060	hypothetical protein	1.22454	0.735153
TVAG_083260	60S ribosomal protein L17, putative	1.22362	1.01355
TVAG_459440	protein phosphatase-2B, putative	1.22349	0.816734
TVAG_205590	arp2/3 complex 21 kD subunit, putative	1.22319	1.36179
TVAG_457300	AP-3 complex subunit delta-1, putative	1.22297	1.10612
TVAG_003910	conserved hypothetical protein	1.22288	0.695493
TVAG_029280	chaperonin, putative	1.2228	1.17706
TVAG_487100	conserved hypothetical protein	1.22261	0.991123
TVAG_385550	conserved hypothetical protein	1.2225	0.828532
TVAG_369030	clathrin heavy chain, putative	1.22245	1.15158
TVAG_353520	DNA-directed RNA polymerase I subunit, putative	1.2219	0.766764
TVAG_218130	conserved hypothetical protein	1.22178	0.854371
TVAG_172200	conserved hypothetical protein	1.22126	0.970535
TVAG_067400	elongation factor 1-alpha, putative	1.22122	0.840059
TVAG_192950	protein phosphatase-5, putative	1.22113	0.990934
TVAG_265400	bsu-protein phosphatase, putative	1.22101	0.687801
TVAG_026460	60S ribosomal protein L14, putative	1.22057	0.749345
TVAG_229430	heat shock protein, putative	1.21991	0.602694
TVAG_260140	conserved hypothetical protein	1.21986	0.911928
TVAG_276360	60S ribosomal protein L15, putative	1.21978	0.929672
TVAG_035340	G-protein beta WD-40 repeats containing protein, putative	1.21971	0.762364
TVAG_184330	conserved hypothetical protein	1.21904	0.854886
TVAG_230820	adaptin, alpha/gamma/epsilon, putative	1.2186	0.937777
TVAG_418970	thioredoxin m(mitochondrial)-type, putative	1.21813	1.30457
TVAG_380110	conserved hypothetical protein	1.21783	0.555309
TVAG_123110	conserved hypothetical protein	1.2174	1.02755
TVAG_198680	40S ribosomal protein S7, putative	1.21711	0.950843
TVAG_300590	ubiquitin-activating enzyme E1, putative	1.21708	0.72094
TVAG_249080	snare proteins, putative	1.21698	1.10462
TVAG_137850	conserved hypothetical protein	1.21696	1.3608
TVAG_416590	conserved hypothetical protein	1.21666	0.868679
TVAG_224550	conserved hypothetical protein	1.2158	1.11034
TVAG_447870	dynein light chain, putative	1.21554	0.968797
TVAG_370070	vacuolar protein sorting protein, putative	1.21515	1.07518
TVAG_320300	GTP-binding protein Rab2, putative	1.21506	0.935042
TVAG_484380	TKL family protein kinase	1.21484	1.03631
TVAG_464050	40S ribosomal protein S12, putative	1.21466	1.6969
TVAG_177320	conserved hypothetical protein	1.21405	1.19621
TVAG_457060	disheveled associated activator of morphogenesis, putative	1.21397	0.622394
TVAG_040870	Clan CA, family C1, papain-like cysteine peptidase	1.21386	0.9371
TVAG_416020	centaurin delta, putative	1.21383	0.681243
TVAG_388170	conserved hypothetical protein	1.21345	1.33789
TVAG_070200	serine/threonine-protein phosphatase 2A 48 kDa regulatory subunit B, putative	1.21209	0.746555
TVAG_379840	hepatocellular carcinoma-associated antigen, putative	1.21199	0.654742
TVAG_483690	NADPH fad oxidoreductase, putative	1.21154	0.861142
TVAG_205530	conserved hypothetical protein	1.21142	0.73139
TVAG_224610	40S ribosomal protein S12, putative	1.21112	1.25976
TVAG_029100	formin domain-containing protein, putative	1.21089	1.12442
TVAG_311220	ribonuclease, putative	1.21052	0.901499
TVAG_114830	conserved hypothetical protein	1.2101	1.07133
TVAG_301810	conserved hypothetical protein	1.21005	0.919188
TVAG_324610	arginyl-tRNA synthetase, putative	1.21	0.79973
TVAG_159730	Rab78, putative	1.2096	1.08668
TVAG_050440	protein phosphatase-2B, putative	1.20941	0.655177
TVAG_122270	RAB, putative	1.20927	3.09189
TVAG_239540	hypothetical protein	1.20924	0.568458
TVAG_121630	conserved hypothetical protein	1.20908	0.717446
TVAG_185640	hypothetical protein	1.20815	0.857986
TVAG_182370	chaperonin containing t-complex protein 1, gamma subunit, tcpg, putative	1.20785	0.701278
TVAG_081590	Rab5b, putative	1.20759	0.753869
TVAG_441520	guanylate kinase, putative	1.20755	0.60597
TVAG_458470	ebna2 binding protein P100, putative	1.20755	0.942933
TVAG_227780	carmil, putative	1.2075	0.971136
TVAG_262370	conserved hypothetical protein	1.2074	1.45379
TVAG_184550	conserved hypothetical protein	1.20735	1.20019
TVAG_257450	conserved hypothetical protein	1.2073	1.38456
TVAG_437930	Clan MG, familly M24, aminopeptidase P-like metallopeptidase	1.20705	1.04579
TVAG_213100	conserved hypothetical protein	1.20682	0.883325
TVAG_390710	conserved hypothetical protein	1.20639	0.720671
TVAG_217380	conserved hypothetical protein	1.20638	0.875788
TVAG_067080	troponin C2, putative	1.20596	0.735427
TVAG_273980	conserved hypothetical protein	1.20595	1.6481
TVAG_262730	60S ribosomal protein L14, putative	1.20567	0.828625
TVAG_049820	conserved hypothetical protein	1.20546	0.869473
TVAG_379550	tyrosine aminotransferase, putative	1.20513	1.71598
TVAG_381070	snare proteins, putative	1.20507	0.802458
TVAG_272760	glutathione reductase, putative	1.20475	0.948411
TVAG_363710	conserved hypothetical protein	1.2042	1.01997
TVAG_224340	bromodomain containing protein, putative	1.20407	0.884076
TVAG_115460	Clan MH, family M18, aspartyl aminopeptidase-like metallopeptidase	1.20398	0.808836
TVAG_178700	hypothetical protein	1.20392	1.04412
TVAG_369200	conserved hypothetical protein	1.20376	0.981996
TVAG_371710	conserved hypothetical protein	1.20368	0.829214
TVAG_403460	Clan MG, familly M24, aminopeptidase P-like metallopeptidase	1.20367	1.06112
TVAG_127180	purine nucleoside phosphorylase, putative	1.20345	1.17884
TVAG_204460	conserved hypothetical protein	1.20325	0.878552
TVAG_271700	conserved hypothetical protein	1.20287	1.19844
TVAG_015860	tetratricopeptide repeat protein, tpr, putative	1.20274	0.977177
TVAG_431560	conserved hypothetical protein	1.20257	0.802459
TVAG_487370	TKL family protein kinase	1.20224	0.951874
TVAG_351390	conserved hypothetical protein	1.20211	0.936758
TVAG_126300	chromodomain-helicase-DNA-binding protein, putative	1.20176	1.02805
TVAG_293540	Family T1, proteasome alpha subunit, threonine peptidase	1.20163	0.733646
TVAG_064190	CMGC family protein kinase	1.20143	0.862349
TVAG_470120	protein tolA, putative	1.20125	2.1192
TVAG_111700	phosphomannomutase, putative	1.20001	0.543066
TVAG_113600	DNA-directed RNA polymerase II, putative	1.19975	0.889635
TVAG_308870	CCR4-not transcription complex, putative	1.1996	1.00989
TVAG_432930	hypothetical protein	1.1992	1.1643
TVAG_329460	enolase, putative	1.19911	3.41205
TVAG_083710	ubiquitin-protein ligase, putative	1.19878	0.328942
TVAG_243310	conserved hypothetical protein	1.19844	0.967305
TVAG_020030	peptide chain release factor subunit, putative	1.19842	0.87623
TVAG_474390	run and tbc1 domain containing protein, putative	1.19833	0.883001
TVAG_249370	conserved hypothetical protein	1.19805	1.34437
TVAG_267830	AGC family protein kinase	1.19804	1.28521
TVAG_124870	WD-repeat protein, putative	1.19771	1.45694
TVAG_077440	6-phosphofructokinase, putative	1.19769	1.42479
TVAG_056000	ATPase, class VI, type 11C, putative	1.19739	1.16682
TVAG_232680	conserved hypothetical protein	1.19736	0.806492
TVAG_427220	conserved hypothetical protein	1.19695	0.694487
TVAG_191120	conserved hypothetical protein	1.19684	1.06037
TVAG_062600	conserved hypothetical protein	1.19655	1.17706
TVAG_167080	beta-tubulin cofactor D, putative	1.19643	0.945143
TVAG_134680	clathrin coat assembly protein ap19, putative	1.19563	0.939446
TVAG_239550	hypothetical protein	1.19545	1.0842
TVAG_121720	Clan SC, family S28, unassigned serine peptidase	1.1941	0.951794
TVAG_097660	ubiquilin, putative	1.19405	0.722953
TVAG_261970	carbamate kinase, putative	1.19399	1.09847
TVAG_246080	14-3-3 protein sigma, gamma, zeta, beta/alpha, putative	1.19363	1.04133
TVAG_514790	ribonucleoprotein, chloroplast, putative	1.1926	0.811148
TVAG_464140	conserved hypothetical protein	1.19256	1.25269
TVAG_226230	replication factor A 1, rfa1, putative	1.19251	0.689976
TVAG_177370	vacuolar protein sorting 26, vps26, putative	1.1925	1.02078
TVAG_461850	conserved hypothetical protein	1.19241	1.11418
TVAG_028610	conserved hypothetical protein	1.1923	0.898716
TVAG_013060	60S ribosomal protein L3, putative	1.19183	0.842141
TVAG_100690	protein phosphatase 2C, putative	1.1916	1.07988
TVAG_430280	conserved hypothetical protein	1.19149	0.830047
TVAG_404040	conserved hypothetical protein	1.19138	1.10513
TVAG_487600	enolase, putative	1.19088	1.38082
TVAG_221470	conserved hypothetical protein	1.19078	0.931625
TVAG_156010	conserved hypothetical protein	1.19073	0.846433
TVAG_407950	conserved hypothetical protein	1.19072	0.938867
TVAG_385330	RNA-binding protein, putative	1.18983	0.85847
TVAG_177600	glycine cleavage system H protein, putative	1.18974	1.44561
TVAG_340730	DTDP-4-dehydrorhamnose 3,5-epimerase, putative	1.18971	0.999589
TVAG_082560	conserved hypothetical protein	1.18943	0.757818
TVAG_454160	conserved hypothetical protein	1.18929	0.88754
TVAG_427510	DNA replication helicase DNA2, putative	1.18905	0.968255
TVAG_403830	S-adenosylmethionine synthetase, putative	1.18902	0.705043
TVAG_182190	conserved hypothetical protein	1.18901	0.954931
TVAG_293080	Clan MA, family M8, leishmanolysin-like protein	1.18856	1.21455
TVAG_076630	conserved hypothetical protein	1.18819	0.853318
TVAG_466460	conserved hypothetical protein	1.18773	0.740243
TVAG_199530	hypothetical protein	1.18771	0.638437
TVAG_417040	conserved hypothetical protein	1.18766	1.44601
TVAG_117150	eukaryotic translation initiation factor 4E type, putative	1.18751	0.862587
TVAG_124030	5'->3' exoribonuclease, putative	1.18741	0.821153
TVAG_365960	hypothetical protein	1.18709	0.65645
TVAG_423510	conserved hypothetical protein	1.18669	1.51866
TVAG_343050	G-protein beta WD-40 repeats containing protein, putative	1.18641	1.22974
TVAG_337630	tuberin, putative	1.18595	0.718849
TVAG_086450	type II inositol 5-phosphatase, putative	1.18591	0.97033
TVAG_457250	group II pyridoxal-5-phosphate decarboxylase, putative	1.18582	0.972363
TVAG_312400	conserved hypothetical protein	1.18577	0.913096
TVAG_047990	glutaminyl-tRNA synthetase, putative	1.18545	0.974623
TVAG_376130	gelsolin, putative	1.1853	1.56911
TVAG_486780	conserved hypothetical protein	1.18516	1.42693
TVAG_197690	GTPase_rho, putative	1.18509	0.704213
TVAG_075420	alkyl hydroperoxide reductase, subunit C, putative	1.185	1.01729
TVAG_161040	molybdopterin biosynthesis moeb protein, putative	1.1847	1.34275
TVAG_091180	Crustacean calcium-binding protein, putative	1.18454	0.898099
TVAG_347860	conserved hypothetical protein	1.18453	1.1213
TVAG_467260	Clan MH, family M18, aspartyl aminopeptidase-like metallopeptidase	1.18345	0.694953
TVAG_093440	conserved hypothetical protein	1.1834	1.09085
TVAG_015160	ap endonuclease, putative	1.18328	0.539108
TVAG_198900	coatomer, putative	1.18313	0.878439
TVAG_078060	protein transport protein sec23, putative	1.18265	0.911646
TVAG_231410	ATP-dependent RNA helicase, putative	1.18258	0.675762
TVAG_343970	50S ribosomal protein L5p, putative	1.18243	0.749817
TVAG_260270	conserved hypothetical protein	1.18238	0.908726
TVAG_396540	vesicle protein sorting-associated, putative	1.18219	1.04649
TVAG_476140	peptidylprolyl isomerase, putative	1.18169	0.92943
TVAG_244880	conserved hypothetical protein	1.18161	0.73578
TVAG_349660	conserved hypothetical protein	1.1816	0.64783
TVAG_225690	14-3-3 protein sigma, gamma, zeta, beta/alpha, putative	1.181	1.04079
TVAG_136660	nucleoside diphosphate kinase, putative	1.18079	0.879728
TVAG_195270	AGC family protein kinase	1.17968	1.14099
TVAG_214630	coatomer delta subunit, putative	1.17944	0.851292
TVAG_165460	peptide N-glycanase, putative	1.17938	0.849396
TVAG_178710	30S ribosomal protein S3, putative	1.17936	0.896272
TVAG_387670	conserved hypothetical protein	1.17892	0.894811
TVAG_140850	conserved hypothetical protein	1.17886	1.06493
TVAG_127910	run and tbc1 domain containing protein, putative	1.17876	1.1183
TVAG_188290	importin beta-1, putative	1.17855	0.98402
TVAG_472610	conserved hypothetical protein	1.17827	1.12771
TVAG_004540	conserved hypothetical protein	1.17816	0.79129
TVAG_499790	conserved hypothetical protein	1.17807	0.962741
TVAG_205410	conserved hypothetical protein	1.17798	0.770001
TVAG_393150	ubiquitin protein ligase, putative	1.17796	0.714409
TVAG_036570	conserved hypothetical protein	1.17793	1.05616
TVAG_247370	conserved hypothetical protein	1.17776	0.824554
TVAG_103850	coatomer gamma subunit, putative	1.17729	1.04017
TVAG_191670	conserved hypothetical protein	1.1767	0.815808
TVAG_341240	protein phosphatase-2B, putative	1.17666	1.06973
TVAG_031010	triadin, putative	1.17654	0.836848
TVAG_311540	conserved hypothetical protein	1.17646	0.891056
TVAG_077920	protein phosphatase-5, putative	1.1762	0.58305
TVAG_047080	nonsense-mediated mRNA decay protein, putative	1.17543	0.733764
TVAG_092170	preprotein translocase secy subunit, putative	1.17541	0.909513
TVAG_076910	conserved hypothetical protein	1.17537	0.561379
TVAG_464010	calreticulin, putative	1.17448	0.802168
TVAG_434390	pyridoxal-5-phosphate phosphatase, putative	1.17409	0.595526
TVAG_009310	DEAD box ATP-dependent RNA helicase, putative	1.17407	0.892663
TVAG_315840	conserved hypothetical protein	1.17399	0.85107
TVAG_052020	PIKK family atypical protein kinase	1.17374	0.752535
TVAG_119740	conserved hypothetical protein	1.17352	0.91859
TVAG_363440	conserved hypothetical protein	1.17315	0.921678
TVAG_322780	conserved hypothetical protein	1.17268	0.80243
TVAG_423480	U3 small nucleolar ribonucleoprotein imp4, putative	1.17209	0.737888
TVAG_245010	conserved hypothetical protein	1.17157	0.692677
TVAG_475770	Cullin-1, putative	1.17146	0.780681
TVAG_415140	glutamine synthetase, putative	1.17125	1.58819
TVAG_222450	Rabx18 protein, putative	1.17102	1.44854
TVAG_240830	ribonucleoprotein, chloroplast, putative	1.17076	0.5952
TVAG_488660	protein MYG1, putative	1.17009	0.885349
TVAG_130180	conserved hypothetical protein	1.16967	0.734607
TVAG_077860	oligosaccharyl transferase, putative	1.16939	0.230659
TVAG_119920	conserved hypothetical protein	1.16903	0.915571
TVAG_420150	Ribonucleoprotein RB97D, putative	1.16901	0.5803
TVAG_328600	dock-10, putative	1.16891	0.773929
TVAG_249210	hypothetical protein	1.1687	1.00011
TVAG_349880	ankyrin repeat-containing protein, putative	1.16798	0.860441
TVAG_182700	conserved hypothetical protein	1.16794	1.00072
TVAG_075840	conserved hypothetical protein	1.16717	0.814075
TVAG_491670	malic enzyme, putative	1.16675	1.16773
TVAG_395660	conserved hypothetical protein	1.16595	0.920831
TVAG_426800	calcium/calmodulin-dependent 3,5-cyclic nucleotide phosphodiesterase, putative	1.1654	1.15049
TVAG_258380	glutaminyl-tRNA synthetase, putative	1.16518	0.665226
TVAG_427270	DNA repair protein RAD50, putative	1.16472	0.988884
TVAG_003140	conserved hypothetical protein	1.16467	0.833674
TVAG_013540	DNAj/HSP40, putative	1.16416	0.731267
TVAG_476690	DNAj/HSP40, putative	1.16385	0.78242
TVAG_235290	conserved hypothetical protein	1.16373	0.648354
TVAG_342940	Endoplasmic reticulum-golgi intermediate compartment protein, putative	1.16358	0.714623
TVAG_378970	40S ribosomal protein S27, putative	1.16307	0.443626
TVAG_329540	conserved hypothetical protein	1.16306	0.713818
TVAG_464740	ras, putative	1.16243	1.78896
TVAG_379780	eukaryotic translation initiation factor, putative	1.16217	1.06165
TVAG_010190	conserved hypothetical protein	1.16161	0.858077
TVAG_063900	conserved hypothetical protein	1.16127	0.537858
TVAG_357440	conserved hypothetical protein	1.16123	0.959521
TVAG_099560	30S ribosomal protein S17, putative	1.16107	0.862632
TVAG_348330	glycogen phosphorylase, putative	1.16077	1.04047
TVAG_166800	hypothetical protein	1.16059	0.863648
TVAG_261210	Clan CD, family C14, metacaspase-like cysteine peptidase	1.16035	1.348
[truncated: 1,133 more rows]
